# Supplementary material for: Inferring selection effects in SARS-CoV-2 with Bayesian Viral Allele Selection
Source: PLoS Genet. 2022 Dec 12;18(12):e1010540. doi: 10.1371/journal.pgen.1010540 (PMC9779722; doi:10.1371/journal.pgen.1010540)
Supplement: S2 File — This csv file contains allele-level inference results for our main BVAS analysis utilizing data collected through April 18th, 2022. (CSV) [file pgen.1010540.s002.csv]

	PIP	Beta	BetaStd	ConditionalBeta	ConditionalBetaStd	Rank
S:R346K	1.0000000000000133	0.3708696895861023	0.024468836826855318	0.3708696895860973	0.02446883682689332	1
S:L452R	1.000000000000011	0.43523064601985406	0.052421911333252455	0.4352306460198487	0.052421911333274694	2
S:E484K	0.9999999999997934	0.3858855356383965	0.04958160226951011	0.38588553563840494	0.04958160226947764	3
S:N501Y	0.999999999932571	0.3640192117817809	0.06014727049661653	0.36401921178263696	0.060147270494096725	4
M:I82T	0.9999998037573016	0.33466147093613263	0.03490400879882997	0.33466150204116135	0.03490386130225146	5
S:D614G	0.9999743503568507	0.33936827883700044	0.06051498264473361	0.3393788894325638	0.060486168744726725	6
S:A222V	0.9999665962524289	0.1697793488089338	0.029686357619844263	0.1697809861655365	0.029681818269791473	7
S:P681H	0.9999642318237629	0.2157060047831511	0.05243219169465622	0.21571340662749194	0.05241786321511781	8
S:S477N	0.9999243815810964	0.23117576812694351	0.0747388793115635	0.23119192301038563	0.07471650120708115	9
S:P681R	0.9999134834489961	0.337941803722343	0.07461890362029927	0.3379735908066913	0.07455039444103648	10
ORF1b:K1383R	0.9994274579758932	-0.10605697288327648	0.022706207379151012	-0.10612195480958812	0.02256084527125931	11
S:N440K	0.9992170592448539	0.29577264343357146	0.06426958526227623	0.29593170140578157	0.06391971995926014	12
ORF1b:H1087Y	0.9977732838599167	0.16525813979038761	0.02931061376695586	0.16557054274675997	0.028443125926453098	13
ORF1a:A2529V	0.9976620708512142	0.09734296044515404	0.020139470699734274	0.09756291814452693	0.01962281991359596	14
S:H655Y	0.9939423971956837	0.3282898461903998	0.07855140397297483	0.3305265480978217	0.07398022238532034	15
ORF1a:A2554V	0.954353405906395	-0.11500984834134934	0.030840603757833207	-0.119982164888555	0.019891583314814516	16
S:N679K	0.9499909085339249	0.3214812538151119	0.11865993329538448	0.3394520954072836	0.09363238603324986	17
ORF1a:T3255I	0.9468165691511374	0.19565211110282768	0.07388326009100547	0.20639132622394094	0.05951371009806058	18
S:T859N	0.9453852088302719	0.2357738093904622	0.09298843831999892	0.24838249246379465	0.07731422059483548	19
N:D3L	0.9145259647514103	0.2382170834063139	0.08489764362512268	0.2579978272048691	0.05198765822741344	20
S:L452Q	0.8827001063011662	0.2594459102722253	0.12389590916978777	0.29516311691527186	0.08319262995788425	21
S:N764K	0.8334307875633487	0.2667715311452868	0.15392877100052096	0.32485023884684106	0.09992801826029539	22
M:A63T	0.8126784482720443	0.23649772130526414	0.13422669109554436	0.29103414286042906	0.07936953208904128	23
S:S371F	0.8064987306115925	0.24542951823737247	0.14743794634270185	0.30296823495798214	0.09696292402872887	24
S:N969K	0.7887726430445903	0.2504879229813365	0.1607239426875166	0.32108708380191614	0.10219794480869707	25
S:Q954H	0.7887672372611645	0.2515751866330995	0.1607508576675436	0.3215197951594523	0.10264844833939282	26
S:S704L	0.762878154293708	0.19996117348080528	0.1313727497119741	0.26199265048506215	0.07975582584353988	27
ORF1b:S959P	0.731700200741169	-0.13598039418002983	0.0936049382273575	-0.18421197146365514	0.05463376120755413	28
S:N439K	0.7021087200389764	0.1058168163840008	0.07770850644659377	0.15093362269280722	0.042469215532313316	29
ORF1b:I1566V	0.697799041426859	0.21376014721886077	0.16397665860762772	0.30614697559948845	0.1011212161153307	30
ORF1a:P3395H	0.6960623227178395	0.21212822576759044	0.16364921668793653	0.30669291225923967	0.09857730032352319	31
E:T9I	0.6931056090475951	0.20812128664115404	0.14642477472229753	0.30650427344548153	0.0376910589674912	32
ORF1a:G697R	0.6897514667582706	-0.166265360669146	0.12808279230881475	-0.24163928674927015	0.07502635476531426	33
ORF1a:T333M	0.6696276973651369	0.17647300479738282	0.1390461231401143	0.2598892004416405	0.08242372586456614	34
S:V213G	0.666231519988354	0.1977925329815508	0.16122712879186807	0.2936225520995963	0.10222746717152162	35
S:T478K	0.6488540073891931	0.1132243866209328	0.09923018070563612	0.17322863290033472	0.06834092168003948	36
ORF14:M63T	0.6343875569308111	0.14672303792143068	0.12291964192737541	0.22708021288496488	0.07167099488384539	37
S:R408S	0.6299328595141038	0.18143433771951706	0.155779148571431	0.28230376852525657	0.0963471644453978	38
ORF1b:R188Q	0.5960803375651673	0.11357883744901778	0.09880899177510864	0.19077410688521884	0.040890708392330534	39
ORF1b:P1000L	0.5920127294212884	0.12794328881982056	0.12136818652135305	0.2152274412158685	0.07741706689906999	40
S:H49Y	0.5790523279354198	0.1463575121412574	0.1423268265821468	0.25667601944015994	0.08490983451588333	41
ORF1b:T2163I	0.5752250170290243	0.16137831724381096	0.15317168020838404	0.2723600038632086	0.09679551954989628	42
ORF14:G50W	0.5513881809217286	0.1512409078710713	0.1466702675256713	0.2722151772376308	0.07608050885562914	43
N:P13L	0.5462890703280483	0.15015534155263352	0.14505665358039066	0.27244056959603313	0.06972760380272251	44
S:D405N	0.5417529219118193	0.14661576871649687	0.15242164430755284	0.27424672565658076	0.09194595599307633	45
N:R203M	0.536890287533871	0.14586333481172647	0.1437019847661553	0.27223615681346147	0.06432686611934467	46
ORF9b:P10S	0.5295711606175436	0.14323823215304643	0.14699512894731992	0.2701471507726293	0.08042242820980879	47
S:S375F	0.5179230382595977	0.12964269755021054	0.13547485387085098	0.24497913101677818	0.080165603048729	48
ORF1a:L3201P	0.5134209478145132	0.12916574669082018	0.13616214824709316	0.2522722975174431	0.07179252664559745	49
N:P199L	0.5047147024385082	0.05248592070857481	0.05431568408598939	0.10413668884424253	0.021787698752764345	50
ORF1a:P2287S	0.5032691386240258	0.09792220021143876	0.10503543594223021	0.195188897456637	0.05482384258477629	51
ORF14:Q46STOP	0.4914303005198847	0.05114481762827639	0.055002272325313996	0.10416879380984385	0.025262813731801198	52
M:Q19E	0.4864725013821842	0.11500117363603042	0.1326706280026939	0.2374466794713483	0.08525317570865654	53
S:S373P	0.48421816502675724	0.11884843692459555	0.13346322856432996	0.2437496798706754	0.07802175525757374	54
ORF1b:G662S	0.48117944827343284	0.11823700916036918	0.13730355171024103	0.2460880209071038	0.08817499645986869	55
S:S12F	0.46438084407792457	0.09884837377465303	0.11856319438695534	0.21496372559459467	0.0748960020105714	56
ORF3a:G49V	0.4501636602245015	0.09011171755354981	0.10659907990922274	0.1995843812075401	0.057612225250012056	57
S:Q675H	0.4463430144785571	0.06398393631567684	0.07819102231209384	0.14256833838205368	0.04918473142075563	58
S:T376A	0.4443556339083215	0.11379242849641638	0.14637779878336762	0.26261851480641507	0.10180899038918033	59
S:S735A	0.43161972326167425	0.11554773663883637	0.14331252280468165	0.25737822991837633	0.09614888076844648	60
ORF1a:T3090I	0.43149856611289666	0.11126624268717172	0.1416624605133332	0.2620808437454421	0.08799958272765396	61
ORF1b:T1540I	0.42410040526858866	0.07622183998374946	0.0936730341241219	0.1806220102130423	0.044002132711502676	62
ORF1b:E1242D	0.4194378944727283	-0.08574765194004465	0.10827954058076242	-0.20149132828752694	0.06503069254638653	63
ORF1b:H2285Y	0.40993007757043876	-0.08798286447485701	0.11270896483680444	-0.2104601048297446	0.06790052892846685	64
ORF1b:L829I	0.39206849551322803	0.04623866090548052	0.05960236920428888	0.11803473292067002	0.02437190374118496	65
M:V70L	0.389595479093898	0.06047278889205102	0.07897568812492121	0.14758575331376797	0.048634884970554335	66
ORF9b:T60A	0.3887561691085114	0.09701774540593865	0.1319504836139113	0.24077491789350733	0.09271815847933407	67
ORF1b:P1427L	0.3847803832527295	-0.08634187694573069	0.11717598131593612	-0.22086705330818693	0.07355555796259242	68
ORF3a:T221K	0.3844957659620854	0.0746476308229864	0.10303669628343314	0.1980683589481302	0.06102462242443171	69
ORF1b:Y1464C	0.3713400013855382	-0.08082634094601503	0.11569886541627351	-0.2203412720177581	0.07583794572436536	70
ORF1b:M454I	0.36041530048257897	-0.07044802247622751	0.102427464348942	-0.19725388658202686	0.06605182737503619	71
ORF3a:L95F	0.3559387921381965	0.07614139557611707	0.11148200762827287	0.21559835240220027	0.07158573356910328	72
ORF8:T11I	0.3553788821143819	0.08542913985075579	0.1261980707710843	0.23993899298819368	0.08750542022964568	73
N:R385K	0.3493611208655523	-0.06328318919929861	0.09286466080493257	-0.1823347601226737	0.05603770284832679	74
ORF3a:D238Y	0.3464213968896068	-0.05519412343923253	0.08200610459425402	-0.15737758941765895	0.055623046802448554	75
ORF1a:V1887I	0.3348081876985494	-0.048561292045382405	0.05503666792018067	-0.09756031147863854	0.03612497055544418	76
S:T1027I	0.3345835240603921	0.061099758071039546	0.09874490270853145	0.18068451469948812	0.08501340729151435	77
ORF1b:I1257V	0.33349872819811294	0.019408857718283386	0.0296704634113471	0.05859539459811651	0.01901545181956066	78
ORF1a:G1307S	0.32523514522045266	0.07480639185936475	0.11761529818995108	0.24319766904620774	0.06340558554880558	79
ORF9b:S6C	0.3192870525262973	0.037380308629953056	0.05695179736663668	0.11721673365561197	0.028509418871502937	80
ORF1a:L3201F	0.315571806409149	0.06006297545052242	0.09605951483175246	0.19040265936603465	0.06659126790783923	81
N:Q9L	0.3038432603291054	0.0356257762473779	0.05469591246804473	0.11546197413610355	0.021857983894725815	82
ORF1b:R1315C	0.3023704298771945	0.0775190403691154	0.12614246391998776	0.24303926743235799	0.09828256873595771	83
S:T19R	0.29420385733339355	0.05856887073427345	0.10329076202731889	0.20473228635169322	0.08584828933010424	84
S:T95I	0.2914687299898455	0.04457061260608085	0.07966444442809344	0.1519480184855372	0.07293930785526458	85
N:S413R	0.29118025530994873	0.06313365332415556	0.09795440306515014	0.20907735295632762	0.03552597535541006	86
ORF1a:L3027F	0.29088417269377503	0.0709744760071177	0.11651239722860483	0.23814811349923956	0.0757496023179549	87
ORF3a:P42L	0.28843825289455893	0.059627480727040126	0.10214394378694032	0.2057325084071484	0.07706959416473723	88
ORF1a:T842I	0.2829001880160728	0.06514806763763259	0.11579114358989041	0.23401381152970335	0.0929706670349363	89
S:T19I	0.2704803780838412	0.057839531874577195	0.10497248898609568	0.2101919653995421	0.08956110987976751	90
ORF1a:P3371S	0.2678103434469692	-0.045671733326627	0.0808113666062274	-0.16820269665549464	0.058658399376508394	91
ORF1b:S1898F	0.26629718679830855	0.037692199179566586	0.06635339765763558	0.1369812391498832	0.0489882880260047	92
ORF1a:H2092Y	0.2616867774937033	-0.050704030816500656	0.09165403502562161	-0.19353985887425715	0.06648732433256772	93
S:R158S	0.2554930549625514	0.05786107557991735	0.11155633285844159	0.232899675651239	0.09657044841185525	94
ORF3a:K16T	0.2537995626500616	0.028945095129593746	0.053322620100987844	0.11370330856147766	0.03913930737595658	95
ORF1a:M297V	0.25205150677425747	0.05170563900111989	0.09555739341996204	0.20323322175412	0.07138309688741395	96
ORF1a:P1921Q	0.24920667665018995	0.04758558994319636	0.08883659567624755	0.18838003090684574	0.06869828875075694	97
S:L18R	0.24697425261582864	0.056359766617079275	0.11006702295192568	0.23273240372893297	0.09475812047472945	98
ORF1a:P3371L	0.24497185893239198	-0.05223073560559484	0.10225932054624041	-0.2182973580552412	0.08632957195467737	99
S:I850L	0.24450720243468976	0.026246971660570197	0.05164335323798236	0.11283324778947312	0.04117674568669963	100
ORF1b:A572S	0.24431423718710482	-0.05222699014419617	0.10214693582641211	-0.21692782206869402	0.08723539841810311	101
ORF1b:M1596I	0.24297603560266046	0.02886267834523166	0.05630412228487849	0.1231937298875933	0.043704493558951514	102
ORF1b:A1918V	0.22616135406953944	0.03988720000933424	0.0836827847280593	0.1840896108241884	0.07598409766810194	103
ORF9b:D16G	0.22595116089653336	0.052167380422850504	0.10510284848968168	0.22579915689978847	0.09277812808874705	104
S:D1118H	0.22511061279696873	0.040263579047882934	0.08362752501598886	0.17421745328802576	0.08320765398287297	105
S:Q613H	0.22394638357287833	0.027270731574758632	0.052069294563367376	0.11114501265946164	0.041564972735830895	106
ORF1b:A414V	0.22005222905526203	-0.0389961624826719	0.07856942149916211	-0.1716098806586498	0.06639495677297369	107
ORF1a:S1361P	0.20866737122245924	-0.03662794474283763	0.07644932785073683	-0.17237579313944149	0.06407277327639921	108
ORF1b:Q1011H	0.2082889005323957	0.0400571108206644	0.0833358833149674	0.18857540682828158	0.06846321465149853	109
N:G18V	0.20555975169525306	0.02770688543707849	0.057592084662654065	0.1323573659097814	0.04464874509119116	110
ORF9b:V15L	0.19664656506746958	0.025299457947828924	0.056262728203104156	0.13131751875826608	0.0500854901253913	111
N:P151L	0.1930671370093401	-0.03136987843704577	0.07142387054928713	-0.170886763363132	0.06283322900560658	112
ORF1a:D2980N	0.18854910455096213	0.03656433832137708	0.07936084170443158	0.18380031244810582	0.06780312424166428	113
ORF1a:M3087I	0.18777046932884792	-0.028765280100370123	0.0613747889764209	-0.14713837239446348	0.04302101927108157	114
ORF1a:E1633D	0.18693032919867406	0.024975924605468217	0.05589472276309186	0.13284950006215251	0.04782358883326482	115
ORF1a:S376L	0.18640663774390206	-0.03460972086604432	0.08471511421879889	-0.2056822767245459	0.08639188899748301	116
N:D401Y	0.18282909511266376	0.031547192768786786	0.07119142421666662	0.16759517654037392	0.064218702990969	117
ORF1b:K1141R	0.1701050896366656	-0.024971401056262704	0.05864057473795771	-0.14607930461022336	0.04924092920205384	118
ORF9b:R32L	0.16091724304568625	0.025317566500693767	0.06384856002660254	0.15752216010032002	0.06737277134084033	119
ORF3a:T223I	0.15339168775987988	0.017655438274463763	0.045669219423534135	0.11188746824105629	0.05171209877647226	120
ORF1b:A176S	0.15031387793732975	-0.020137508263081742	0.05298149390298402	-0.1439503695914251	0.04735868876245815	121
S:A701V	0.14942988721045267	0.014107231491657922	0.038472625434206896	0.10235469965161059	0.041311019818319784	122
S:V289I	0.14773980943251502	0.020660104977881386	0.0514245588251643	0.1251309828059068	0.05426023034725633	123
ORF1a:H3580Q	0.14630287701334255	0.022586757762498674	0.060258741472548165	0.16011374332754996	0.06099518209279389	124
ORF1a:T265I	0.14597365630765358	-0.007788852575764071	0.020723186904236236	-0.05409740620839614	0.021853416586251513	125
ORF1b:V1538L	0.14430598053646698	0.021930834654405925	0.057184188127001864	0.14557057160369255	0.060886947506910365	126
ORF1b:C721R	0.14266588820936368	0.019239825476126737	0.054055771185258526	0.14574934935902717	0.06080159747987425	127
N:A376T	0.14062796455105664	-0.02044675399098142	0.05230152141956019	-0.14175365084321973	0.042055667043472314	128
S:V1264L	0.1367781601334801	0.013589020223274968	0.03648569281402519	0.09493841540880177	0.0397134947930088	129
ORF1b:Q348H	0.1358579170141807	0.023806025497726018	0.06679489738605864	0.17902240189650223	0.07592044740913438	130
ORF7b:S5L	0.13312361730477038	0.02267268939110929	0.06695232679864783	0.18352489193115365	0.08224534109792045	131
S:W152R	0.13111381853683848	0.01555240507427179	0.045548810033402415	0.12490995576082072	0.054801162864933195	132
ORF1b:H1213Y	0.1301433125623594	0.01633198012974844	0.04583598274920286	0.12262437082351045	0.05234784513123339	133
ORF3a:S171L	0.12769072080832325	0.017519498763055606	0.050431489145082734	0.14086834146914823	0.05544499193371966	134
ORF8:Y73C	0.12636098074065258	0.0199447515290181	0.06498837001416502	0.17935349546435256	0.09689824425328464	135
S:G339D	0.12561085802962632	0.02467586220086214	0.07197126686803217	0.19015085061981518	0.09192678833330607	136
ORF1a:S279F	0.12406626473277965	-0.019895545616894314	0.0587692853413088	-0.1602719750313666	0.07296918947991869	137
ORF1a:L2333F	0.12284339336201605	-0.018236310997963277	0.05618593785568953	-0.15859564198603054	0.0720684970607184	138
S:Q677H	0.12189198943062296	0.010295385725173117	0.03030868388489937	0.08306653178545098	0.03697092804667636	139
ORF8:E64STOP	0.11559226387057826	0.017357886667894815	0.052567203124901055	0.1468952536798416	0.06600569935314715	140
S:D253G	0.11552465118196585	0.018476921109928768	0.05547219063837181	0.15197869871660424	0.07086077849809701	141
ORF1a:P1640L	0.10844313373282259	0.016249682154220593	0.05075508819255125	0.15218107805312717	0.05864501584238354	142
ORF1b:P1570L	0.1041162214072963	0.01063516771692816	0.03337732273210621	0.0986865161417535	0.04059608045674629	143
ORF1a:I2501T	0.10051591650609552	0.011588625821396465	0.038302212751088194	0.11887039869738976	0.047913928044031155	144
ORF1a:V2930L	0.09849619058843119	0.014335190563917731	0.04960850399456348	0.1525078071078793	0.07148062392308203	145
S:N501T	0.09627925021698916	0.014531676930272693	0.046647677627590756	0.1341788516413609	0.06354621197468643	146
S:K77T	0.09578243699612844	0.015526461746589447	0.05524039788023624	0.16710496278417078	0.08667493568921987	147
ORF8:Q27STOP	0.09544034266536931	0.014536797375225823	0.05375136474184741	0.16338109500592513	0.09029884453535605	148
ORF1b:M2025I	0.09520696868773529	-0.015985869574985566	0.05347372354860792	-0.15686300450226145	0.0772018938979748	149
N:G215C	0.09488647525901177	0.014001039598817003	0.04632539014701025	0.1517308759931526	0.048569874559770215	150
ORF3a:T151I	0.09433385663879355	0.007747379230557185	0.028264718381556413	0.09363935539481598	0.04016259972846158	151
ORF1a:A1306S	0.09317960068186898	0.014894514161709933	0.04862324730554942	0.15203341844110965	0.057294942519493054	152
ORF9b:P3L	0.09239280229938651	-0.012899566872428748	0.046759830658722384	-0.14707045728191334	0.07208278117744372	153
ORF1a:P2046L	0.0921735991734261	0.013543287450412613	0.04482570449575986	0.13965836222934094	0.05574339095619441	154
ORF7a:Q94L	0.09145106876075237	0.011456316787426883	0.04232492242595673	0.13703667227247915	0.0649538991777009	155
N:S412R	0.09089673275397737	0.012936389531634025	0.04351308205394522	0.13098191222290465	0.060900493059941385	156
ORF1b:K2557R	0.0896590272587965	0.00630289928208805	0.022446018919622477	0.07349992814416534	0.030598326525913613	157
ORF1a:H712Q	0.08951896702073256	0.01166941748852679	0.041693950042244333	0.1325627206503051	0.06100685519916298	158
N:Q418H	0.08622608119753288	0.011332342031365036	0.040576134089251086	0.13267107437163675	0.056365026617199505	159
ORF1a:R3164H	0.08507474295520422	0.01510476380251729	0.05572182657097654	0.17331659578268865	0.09058736553548859	160
ORF1b:P1936H	0.0848074929357553	0.011035326613143687	0.040353855039438724	0.13182990075550866	0.05940715460820841	161
ORF3a:Q57H	0.08362855110353762	-0.0036471821740681086	0.014242294824594558	-0.04759410226767072	0.023566842401544025	162
M:A81S	0.08358025145118708	0.00944439235574704	0.036963089430239474	0.12712554378995067	0.058568724622487904	163
ORF1b:G1362R	0.08323099962621013	0.010987392001656125	0.03963683359372656	0.1285328453283149	0.05718705552071623	164
S:W152L	0.08239186121538887	0.010639668731016825	0.04043417809694092	0.1264685983920705	0.06917235016838873	165
ORF8:C25Y	0.08178745551047206	0.008223937183575353	0.031121140744883723	0.10407842984299669	0.047758081911823534	166
S:R346S	0.08122017759869062	0.011250049659393675	0.04724264725103225	0.1610930068423983	0.08843169557099506	167
ORF1a:T4031I	0.07940398672230711	0.011958767198738679	0.044738298576193804	0.14279308194941365	0.07222715845814626	168
ORF1a:P1803S	0.07835401374187724	-0.007811245625567601	0.03022987009449701	-0.10346499155843612	0.04698567475537726	169
S:Q414R	0.07798535665246913	0.012501216092168047	0.04993813771002775	0.1640517086152404	0.0886786443574592	170
N:N213Y	0.07783689685378983	0.013333747187104561	0.051317553967605005	0.1671797199314565	0.08543432801205375	171
ORF1a:R3163S	0.07650803171267315	0.012762041358704823	0.050652871544341456	0.16789616500260485	0.08779435907823789	172
ORF1a:I1398V	0.07439190349713921	0.012758537833401964	0.05026943430825909	0.16212676511964558	0.08885382558703687	173
ORF1a:A4016V	0.07435950174585539	0.012726537116758675	0.05010540233223164	0.16183888864902424	0.08828147962034523	174
ORF1a:T3117A	0.07435484352331419	0.013990846337062494	0.05307384611838746	0.1686168782299718	0.08874543819026842	175
ORF1a:S2293G	0.07389547555171147	0.012659862508123591	0.050552444579175945	0.16845556427939787	0.08809190639226908	176
N:M1V	0.07250078053253868	0.010264202234767846	0.04524301261749473	0.16060042320338228	0.08878934730292536	177
ORF8:R52K	0.07153076991684537	0.011481044388413797	0.0483785106919958	0.16272023705354682	0.09253013897159353	178
ORF1a:S216F	0.06914854629045132	-0.011649451179784916	0.04627911759663494	-0.15041565603057938	0.0823491032815068	179
ORF1a:P1207S	0.06902421026241301	0.012570920982566082	0.049870912703767284	0.16475094541701524	0.08673829789653313	180
S:S982A	0.06744298173240612	0.009470040392141462	0.04358137894771286	0.14129587023065213	0.09855065560946945	181
ORF9b:P3S	0.06739488570425703	0.01068054135804456	0.04262897041514968	0.1391893639663809	0.07612596139573159	182
N:P6L	0.06688238596348442	0.009157748666669671	0.03933173518151393	0.1374569844074293	0.074729416251187	183
ORF1a:N2147D	0.06676993038114042	0.010647143082688035	0.04274852774565627	0.14429790221258054	0.07403539027975585	184
ORF1a:A3220V	0.0666149969490988	0.010511467720848117	0.042868472385594235	0.14261247906760816	0.0780608568357943	185
S:P9L	0.06578617490484655	0.011906653846162404	0.04892983810997775	0.15925251504667434	0.09250125530402331	186
ORF1a:I2230T	0.06556824618748659	0.008538750428400271	0.04034923217495134	0.14523439759591866	0.08853553690565867	187
S:F643L	0.06497153757822369	0.009683698601975533	0.03984127815618106	0.1335199622768053	0.07315491864709318	188
S:A570D	0.06493654153245934	0.008391140039727718	0.0405711153114787	0.14174870497173794	0.09435211752104913	189
ORF1b:E245D	0.06401106242445428	-0.010216390450173344	0.04334048975106532	-0.1475644699535829	0.08284737471178472	190
ORF8:R52I	0.06377305276870707	0.007771973702834867	0.03766499707080995	0.1347683702050241	0.08651448802639529	191
S:L18F	0.06375726206110355	0.004429205091860324	0.019549544464607334	0.06908794057157407	0.03865593624792928	192
ORF1a:F3138S	0.06283255099777443	0.009414505476672939	0.039690044614989546	0.14030916064321197	0.07149665800254885	193
ORF1b:P970S	0.06237374656862617	-0.009399542505221003	0.0416974366051647	-0.14503514454117047	0.08459244999661027	194
ORF1a:A1708D	0.062006057525509084	0.008423778995577362	0.03926113558491011	0.13632791926632032	0.08665590695330729	195
N:D3Q	0.06144824194803899	0.008110647527198542	0.04003495006938753	0.1527116814734945	0.08997816740442001	196
ORF1a:Q3777R	0.06032165123098597	0.0071458975267677275	0.03179430587768732	0.11653683041210726	0.061135430922403595	197
ORF1b:F183V	0.05980089911066742	-0.00596216655357594	0.02530838936115279	-0.09462714248407664	0.04213864069808413	198
ORF1a:V3718F	0.05865604495804952	0.007279601368326624	0.0320164407312089	0.11616888262141872	0.060896491440072496	199
ORF1b:E1977D	0.05555854723024854	0.005401661812432193	0.029640847387235415	0.12977548635250605	0.07047906239068336	200
ORF1a:T3432S	0.05547578257364299	-0.006972004140331114	0.033764489089289695	-0.1289196356943586	0.07320586728966286	201
S:L189F	0.0554032435634452	0.006880749470389865	0.03332939316525913	0.12830141099497847	0.07165832305603156	202
S:V772I	0.054461789847633106	0.0062835667095811915	0.032188296700884564	0.12629118909740802	0.07528632253650484	203
ORF3a:L106F	0.05401683510014178	0.003447896716847269	0.016656370208337413	0.0671753897291353	0.033531208077088724	204
S:D796Y	0.05332841948189011	0.007791660685040493	0.03810430095033175	0.13713391806035422	0.08841392690195037	205
N:E378V	0.05243074161802684	0.008041741055206683	0.03912630271112639	0.1425246587339913	0.08924461771307593	206
ORF3a:V90I	0.05239418470281657	0.007442074168962912	0.03772328877893544	0.14337359679694195	0.08903027297052162	207
ORF1a:G400C	0.05229080441499494	0.006937845670678152	0.03641875908524681	0.1416421560771648	0.08943316306862559	208
ORF1b:P1851Q	0.052249244477153935	0.006521960649475055	0.03551124132959106	0.14407230822897113	0.08966484762275513	209
ORF1b:V2178F	0.05200768062628936	0.008128063085003629	0.035785119426859975	0.12413145176801411	0.07181376785156825	210
ORF7b:T40I	0.05103771331451431	0.006633673337841193	0.03376766751444599	0.12501145198026448	0.08178944591264214	211
ORF3a:A54S	0.04955910760012147	0.006827427304304434	0.03601964721962383	0.13952562006949001	0.08943844257957936	212
S:G496S	0.04928179170224689	-0.005642006766234672	0.02940754084913525	-0.11253625804722207	0.07224965052275731	213
S:A688V	0.04925964702759074	0.006045148211373228	0.031074465952633974	0.12181956782218391	0.07317972876415789	214
ORF1a:S135R	0.049010958392194125	0.005787385820548081	0.032503636592565006	0.13448920932863004	0.08509981200171593	215
ORF3a:S26L	0.047694555668154164	0.004901977466624429	0.03140132575379118	0.14055686555040622	0.0959483635772656	216
ORF1a:S2224F	0.047043094365199295	-0.005305925360381305	0.03055800698221642	-0.1268913401186244	0.08308741323665415	217
ORF1a:D3222N	0.04664808821386895	0.006084887978305061	0.03376606452456067	0.13567538862054063	0.08854229965661561	218
ORF8:Y31F	0.046352274430125566	0.0032956995217588575	0.01840398904370473	0.08344791808819645	0.04344656008667993	219
ORF1a:I694T	0.046299281764738576	-0.004905014782052292	0.027960144991367678	-0.12029705541247132	0.07274496046564234	220
ORF1a:E87D	0.04596729373851245	0.0036129961985581875	0.017632482335506378	0.07230075138235689	0.03543198588090687	221
ORF1a:K1655N	0.04528934710343451	0.0057098687862609954	0.02736211193622344	0.10854175601132288	0.05541279469367067	222
ORF1b:A1219S	0.04385045863759783	0.0029898099059138795	0.01514813655352461	0.06430038181731108	0.03150747404062872	223
N:D343G	0.04294014085229986	0.0027023955005843537	0.014386340312463835	0.06355803792754759	0.03161988520829768	224
ORF1a:T1881I	0.04239084937937524	0.006236599853825751	0.032645199894405945	0.12439444622132963	0.08098346144181866	225
ORF9b:S50L	0.04211518599531629	0.002864820334370675	0.016377174545372245	0.07463979086366754	0.040381931037376376	226
ORF14:A38V	0.041764313799260704	0.00583742647370559	0.030517406697857033	0.11780579433371671	0.07486252331887673	227
E:P71L	0.041364716550338805	0.0037296989656637877	0.02268064744433172	0.11158547881364021	0.05792305290684508	228
ORF1a:L3468V	0.04132658130588821	-0.004155475458703627	0.02459562384489662	-0.10990104999362156	0.06616340717401999	229
S:D80A	0.0412530943806356	0.0037236831811945505	0.02339718193241932	0.11534726716397029	0.06389068286390145	230
ORF6:D61L	0.041130305890259476	0.004078729913548113	0.02522155796666175	0.11093307102008317	0.07380830877297884	231
S:Q493R	0.04078107549659853	0.005948532818253747	0.0325723787265596	0.12151815976552277	0.08734845546494469	232
S:S112L	0.0406837125333467	-0.0026076353481776864	0.013782522443568113	-0.06083594206513988	0.029821646650253917	233
ORF1a:V3653F	0.04065130406513861	0.00537576173875509	0.030308873265124547	0.12345512075784805	0.08073979468280011	234
ORF3a:D155Y	0.04044952398225098	0.003038840974939529	0.01661325102795916	0.0729641928120332	0.03904949432071513	235
ORF1a:S944L	0.039833277190886425	0.004137212003468628	0.025926382332367142	0.11625367325774094	0.07651084466383658	236
ORF1a:D1228G	0.0396939868955543	0.002508675909165511	0.014277728079360964	0.06629022310755785	0.03403837963869455	237
ORF9b:T83I	0.039511284516939235	0.004343599913600834	0.027142169609700527	0.11978243077587962	0.08054927655787456	238
S:T716I	0.03928861349811151	0.004049404007582912	0.02618032735758157	0.1102598143685775	0.08337888244589879	239
S:G769V	0.03908655205464819	0.004404704139951955	0.023728895263954324	0.09891729745329092	0.0574093039263002	240
S:F490S	0.03833805865740345	0.004112800125454378	0.025402047487220202	0.11230127287846982	0.07395559011846417	241
S:Y449N	0.038117182194482076	0.00492130323828363	0.03083457746526873	0.1261599670937341	0.0952785846940937	242
ORF1a:P3504S	0.037697729327603784	0.004393876230617468	0.026783557110979017	0.11413987102186747	0.07815665976484433	243
ORF1b:P1001S	0.03720533161700293	0.0026771755392524556	0.01691996564403425	0.0831204754512545	0.046925988337448175	244
ORF1b:Q2403L	0.0369621932275684	0.003866421254010322	0.023453415490058988	0.10488267222660233	0.06577575036915324	245
S:D215G	0.03643610376436575	0.0032124155463527124	0.02105292909101251	0.10070038547996493	0.06385008588701051	246
S:E96Q	0.03632053500972461	0.004705805474582995	0.03018543237855851	0.12509195636116174	0.09571602530121084	247
S:N394S	0.036296288797192815	0.004561300790269735	0.029683641220549083	0.12231818947181135	0.0960454020149397	248
S:D936H	0.03570258928642019	0.0035988200414381493	0.02636453970420301	0.12114136325544268	0.09569959016044503	249
S:L1234I	0.035589925200787825	0.0034495852577667136	0.02389311130772	0.11309476142115026	0.07947357381562417	250
ORF1b:A520V	0.035088765917178875	0.004241753309703196	0.02736353685094292	0.11724868327767461	0.08629639964495078	251
ORF1a:C3766F	0.03508770279023472	0.0020621556966331136	0.01244891301465405	0.06081236151379968	0.031582289165785454	252
ORF3a:A110S	0.03454284155913395	0.0025278832878229004	0.018050138987197078	0.09524095823955923	0.05869494888765097	253
ORF1a:T1543I	0.03448694771170886	-0.0044426757580485355	0.02473213015080612	-0.09999661838170097	0.06490534105854646	254
ORF1a:N460Y	0.03437421563716649	-0.002257795491902333	0.01457328645128642	-0.07435007320604949	0.040419193674246325	255
S:R190S	0.03425279010001444	0.006397002145683271	0.0337416621983059	0.10581591096576823	0.09117222002651817	256
S:T719I	0.03416765649827331	-0.003303053550191206	0.01930397129640359	-0.08456102492215777	0.051659784397112135	257
ORF1b:R1813H	0.03411632193015034	0.0024389672312907	0.01510203518263749	0.0734416789455123	0.040658119398632564	258
ORF1a:T2196P	0.03367063101695763	-0.0039040102668528314	0.024843712704375496	-0.10693469603477036	0.07673615795950132	259
ORF1a:P309L	0.03361706477708434	0.002525394073516223	0.015068612953085286	0.0730306004613616	0.03764685735812399	260
ORF1a:T3646A	0.03217960817167299	0.0034216535779063857	0.02353219343415525	0.10913069751237557	0.07826703522687556	261
ORF1a:F2780L	0.03197449143412774	-0.0030595367764488057	0.016125531311658635	-0.06902685805434408	0.036237236701075995	262
ORF14:H34Y	0.031715887198535256	0.0027342157607121577	0.017494089617799906	0.08351196735379451	0.05100645939915179	263
N:S187L	0.031640030491226184	0.0022930948563979077	0.016101212714128836	0.08205664305275477	0.05226757801798628	264
ORF1a:E2607K	0.03141826543084473	0.0032246156916648974	0.021741130197727897	0.1018376749307368	0.06989448354752652	265
ORF1a:A2345V	0.031295344565847885	0.0015000416224514477	0.012089435339156749	0.07420747972633436	0.042835332751048824	266
N:E378Q	0.03111940212887008	0.003596427761205686	0.022686221891508866	0.09771269299127885	0.06918643870825428	267
ORF1a:K564N	0.030791350671145117	-0.0022598026873729814	0.019000983239291006	-0.10353716586180797	0.07781801585661646	268
ORF1a:S2103F	0.030785255277004465	0.002156492909318309	0.01638537105263108	0.088490912737139	0.05811354946540648	269
ORF1a:I300F	0.030510513417188436	-0.0027345766558576658	0.02034117556889769	-0.09896570793265229	0.07382902466124268	270
ORF14:A59S	0.030497675466876165	0.0036224330183140616	0.024406533501141775	0.10582116646293063	0.08115798464740703	271
N:G212V	0.03035148794383335	0.0033361715783096096	0.02319728915560053	0.10358823639343898	0.07952062395730905	272
ORF3a:T32I	0.030144361575349395	0.003930270984178752	0.027148566716902172	0.1100087658870458	0.09465942290790327	273
N:D63G	0.03000397257506293	0.002001148430101916	0.015508022268445854	0.09317729787876328	0.05198590874717081	274
ORF1a:A3571V	0.029998571259000503	0.0018290517192417772	0.011773089610579756	0.0602399716701491	0.0323468108713034	275
M:F28L	0.02991685641059714	0.002740951846131949	0.017097564534489906	0.08092311295665695	0.047998230186389663	276
ORF1a:T1168I	0.029792908340919144	0.0026913193974278365	0.022398504620212017	0.10965765879626761	0.09333689163905462	277
ORF1a:L1182F	0.02940827668035459	0.0017765412180735368	0.016254147397696896	0.09383356870848193	0.07291341373137686	278
ORF1a:S2900L	0.029322797482595312	0.003400004423563217	0.021185249964008432	0.09352272237649235	0.06258489355165742	279
ORF3a:Q185H	0.029187293899025375	0.0024800481570378726	0.016881193273042404	0.08056454903949649	0.054466331830681614	280
ORF1a:Y3649C	0.02909071119738452	0.0032395047615417887	0.02340074182196137	0.10423929353232292	0.08421463187231548	281
ORF1a:M2796T	0.02891079195956534	-0.0023308664907659617	0.01881812339050839	-0.09677414929360828	0.07458516434100242	282
ORF1b:V711I	0.028864820916658217	0.0025868587362998276	0.019053900088072232	0.08824773899608618	0.06946722968108275	283
ORF1a:P286L	0.02853829652051891	-0.002745661281620825	0.021329657837482797	-0.09876160885729117	0.08295809441953857	284
S:A67V	0.028520217263331912	-0.002306217980857281	0.01824990264267146	-0.08861122753126627	0.0717596435368048	285
ORF1a:T1240I	0.028313164678968113	0.002506340547160651	0.019275216109246058	0.09475505758784901	0.07283702125375334	286
ORF1b:A1521S	0.02824926290701576	0.0025232103106096284	0.018546931506355484	0.08262568877949143	0.0681602396201722	287
ORF1a:I567M	0.028109280781219853	0.0026138021497914515	0.02112395592099468	0.1013319764198265	0.08541559635549693	288
ORF7a:L17F	0.028045294129527776	0.0018422093112590854	0.0177830295710221	0.10055226158299596	0.08564705573435484	289
ORF8:G66V	0.027985938957887854	0.002695015474613382	0.019856609151586678	0.09226694332492406	0.07234824355295877	290
ORF14:L55P	0.027931345930120702	-0.0032986724634003137	0.024824559274613828	-0.10062915900219682	0.09489614042404264	291
ORF1b:P1567S	0.02792900227099695	-0.003262805411873824	0.02483276710347915	-0.1022145778107947	0.09593810173646083	292
ORF8:R101L	0.027924096292766463	-0.003036264421490597	0.023863284911601088	-0.10143590863092279	0.09509581238856203	293
ORF1a:A2355S	0.02790319569975536	0.0031868114368314225	0.024495809190606007	0.10249605865844116	0.09549960526443418	294
ORF1a:C3059F	0.027849887217124742	0.002168446726249671	0.016156997190624137	0.06993905261306074	0.06066138865591913	295
ORF8:F120L	0.027585769305303497	-0.0018277166583476315	0.012746250743703629	-0.0649085290434948	0.04093016132321739	296
N:D3Y	0.027413226867952757	0.004564845040185981	0.02903264439467661	0.10048650860016294	0.0944240878853672	297
ORF1b:T1290I	0.027337503503270598	-0.0033661316455951833	0.023574560881653522	-0.09662316007394478	0.08331883049445579	298
S:G257S	0.027233395906321626	0.0030147496566387067	0.02382023290553901	0.09862245205148384	0.09556454706187324	299
ORF1a:R550H	0.027232468143556267	0.002919575309995428	0.023311708951476325	0.09861508895519117	0.09443897005979518	300
ORF1b:P1165L	0.02723205274156996	0.002910127325534544	0.023248274066002137	0.09762869805964881	0.09425922028029808	301
ORF1a:S3384L	0.027219180498182494	0.0026504596113475377	0.02215325610371945	0.09771041534885289	0.09382960582536576	302
ORF1a:A3548V	0.027218677350378116	0.002562402455963285	0.021930392375518724	0.09805839647287641	0.09508196360034563	303
ORF1b:R2684I	0.027217423920261188	-0.001905268318679978	0.015602676316274879	-0.07643836273080144	0.0637937127563421	304
ORF1a:T4249I	0.027214840416718948	0.002285060561550477	0.02061600383122299	0.09904549793169785	0.09401438919749563	305
ORF1a:A1146T	0.027205065637361192	-0.0013885767975129895	0.015158131937103374	-0.09746242352406062	0.08224110152518131	306
ORF1a:S3149F	0.027197292048061907	0.003066556354295603	0.024096418149745065	0.0983522630230896	0.09618187213680734	307
S:F490L	0.027189834699435304	0.0026617169529209368	0.02249414578302927	0.09922427811453256	0.09633778436742152	308
ORF1a:L2119F	0.027188678604492564	0.002529624110954506	0.021908840980226708	0.09932678497316039	0.09608720701240459	309
ORF1a:E452G	0.02718505459869388	0.0024372497933611943	0.021530019310328736	0.09681561860519085	0.09631256275806009	310
ORF14:V49I	0.027133786644166748	0.0027323897989750177	0.020560476873719563	0.09772090209462711	0.07639517677294813	311
N:S202N	0.02711886022028571	0.0026055376077945354	0.019979555400070646	0.09919033564145138	0.07494147199519322	312
ORF1a:L3644F	0.027049650866818015	0.002472219819045184	0.02109620429204748	0.09783384416135943	0.09100816956650669	313
ORF8:I121L	0.026994751414610756	-0.002194217664501483	0.013547026164102643	-0.061961675512373714	0.0384592458915407	314
ORF1a:T1001I	0.026918315530162377	0.001788203073386805	0.01673014986475652	0.0985350462776708	0.07674771626198908	315
ORF8:V32I	0.02664294163311004	-0.0023725198385332333	0.021067000059959755	-0.09771286506974507	0.09467209287090218	316
S:D936Y	0.026489099170676145	-0.0027336338973641826	0.020855738587955384	-0.09559541792748022	0.07958324249406368	317
ORF1a:I1525V	0.026317666265537647	0.002707416217960021	0.01981530551060422	0.0897454354735203	0.07213997558158536	318
ORF1b:V1133I	0.026309321806997684	0.0027103276159544023	0.020127174538622963	0.08987011054630628	0.07482987793841207	319
ORF1a:V561A	0.02630824623726864	0.002246822845803035	0.016543901356883082	0.08205065209890529	0.05871275925315948	320
ORF1a:V3056I	0.0262629163503896	0.002275786672354429	0.01834320284346686	0.08925525551159003	0.07370846349348581	321
ORF3a:D27Y	0.026161895036189042	0.001873403796525361	0.012928620782827704	0.06560662567941788	0.040893114291242434	322
ORF1a:I453T	0.02598122034401584	0.0031149958929117634	0.022594979222363067	0.0914182902691326	0.08312935082331414	323
ORF1a:K680N	0.02593279516288459	0.002293533340649919	0.019625389233679798	0.09167286920411365	0.08485916934175483	324
ORF7a:E22D	0.025858862529016965	-0.0032161342704215413	0.023418099536067313	-0.09783524533617986	0.08617159568643262	325
N:A119S	0.025801749283161497	-0.0025768904216668283	0.018116277102047475	-0.08470491909990208	0.06189985263992216	326
S:S494P	0.025785492653049913	-0.0019950307315055303	0.016536980628588487	-0.08368782361257414	0.06808037634933331	327
ORF14:A48S	0.025769277003045883	-0.0024559192609082043	0.02003955004643102	-0.09619249806245389	0.08192871597227475	328
N:S201I	0.025755287153472542	-0.002211778733190086	0.019102534886233244	-0.09971528158717416	0.08202914003013839	329
ORF9b:I5T	0.025752854803431743	0.0023163059024401203	0.020224504351417878	0.097994560718327	0.0890430347391298	330
ORF3a:G174D	0.025677585587833274	0.0027778393223772072	0.020293974986310543	0.09103586131018687	0.0739082461325381	331
ORF7b:A43S	0.02567679512072932	0.002267972314192247	0.02080823140517798	0.08796650983620008	0.09620413922837802	332
ORF1a:A859V	0.025645401704231054	0.0026600564393961385	0.021309759518326372	0.09676652059334268	0.08609840114339408	333
ORF1a:L3691S	0.0256236827745382	0.002255425489582344	0.019949007546615476	0.09434453507248453	0.08921154235309614	334
ORF1b:M2417I	0.02561681180532529	0.0024824239316170857	0.018899639388422453	0.08947527979561495	0.07135055661872056	335
ORF9b:P17L	0.02560364542774877	0.0013565059358058484	0.014933331152594627	0.09308743928161042	0.08224488268803747	336
ORF3a:P104F	0.02560346732717544	0.0013818304101086423	0.015057012081987214	0.09431545608581218	0.08190869414458646	337
ORF1a:S538A	0.02553232474870624	0.002513713316933674	0.018850411223612917	0.08546299330297391	0.07065364529757162	338
ORF8:A65S	0.025529879051869812	0.0012395099632530895	0.010169604597335345	0.058053787899414136	0.03931340141318426	339
ORF1a:P1786L	0.02552201334607582	-0.002405072400307098	0.019294884005632104	-0.08860124390819689	0.0779610043577848	340
ORF9b:E86D	0.025505017228099697	0.002438355061522295	0.021691467146368316	0.09305709992072245	0.09759171833043541	341
N:A90S	0.025500990679293005	0.00219913806730071	0.02051369550480522	0.09239017987069867	0.09667664172128834	342
ORF7a:Q62STOP	0.0254329746345599	0.0014246443945361857	0.011846697907221026	0.06618078069544651	0.04726494126946636	343
ORF6:K48N	0.025353480513069904	0.0014076203469732924	0.011846434049636848	0.06600445583422156	0.0481340135906953	344
ORF3a:E102V	0.025288308151051427	0.001986046090073129	0.01862679779461246	0.09023475128477242	0.08832156899192475	345
ORF1a:E102K	0.0251991869484611	0.002106461907040898	0.019313520957033512	0.09567181602422703	0.08938674139071774	346
ORF1b:R574G	0.025188497106057833	0.0021507102342269067	0.01991015948664513	0.09176528879508988	0.09322274437924209	347
ORF3a:D155G	0.025170579736940635	0.002749149249911785	0.021476825211824053	0.09221586421071679	0.08498109375890939	348
ORF3a:A59V	0.025168233700701943	0.0022984738989919092	0.019043612505858037	0.09133473433746722	0.07923968855077655	349
ORF1a:D1939Y	0.025134732413267594	0.0021323632395209265	0.01886020445820893	0.09143108795842698	0.08418595301158431	350
ORF1a:V438I	0.025118626301317656	0.002003652662251679	0.01762046518041408	0.08731302506960696	0.07798191697292205	351
ORF1a:M4241I	0.02490596150355695	0.0014633260427663686	0.013859085538651192	0.09011972637915672	0.06196213544476148	352
ORF1a:V1991I	0.024856930790242607	0.0023255576547215225	0.020264202872888992	0.09073192591763356	0.08944165827195322	353
S:V126A	0.02483698313215455	0.0022404346974215796	0.02010301942452381	0.09034922008702567	0.09130555310712601	354
ORF1b:A1215S	0.024806886504928342	0.0017884641696418854	0.01769800063504484	0.09166840169893813	0.08840259438478897	355
S:Y145N	0.024552553698588758	-0.001804710895351133	0.01761537600777233	-0.08892690888104413	0.0868479093318248	356
ORF1b:P1342S	0.02453902392337444	-0.002031327063316231	0.017588585954291813	-0.08885767022376975	0.07627108639155805	357
ORF3a:T223N	0.024521433044710605	0.0019641570780697293	0.016515038824516423	0.08451740433651968	0.06898592526459732	358
ORF1a:E1724D	0.024518301602557236	0.0018110324777089245	0.01224373814678502	0.0613731403554786	0.037744919400359594	359
S:Q1071L	0.02451072340125728	0.0018097792971949443	0.015923496836663546	0.08452410717953521	0.0696479074565874	360
ORF1a:D1639N	0.024452781624833338	0.00319813566445817	0.023335570288591	0.08971364131985572	0.08668324321244644	361
ORF8:R115C	0.024385823829263867	0.0015802906583391296	0.013435866508800371	0.0754851712127421	0.055174547575837285	362
ORF1a:T1538I	0.024309059083083347	-0.0017700770590054664	0.01586544691368999	-0.08683160442258901	0.07043997881854605	363
ORF1b:Q866R	0.02430178231280735	0.0011090940134346	0.010314984434804133	0.06848542899691427	0.044223602939794	364
ORF1a:S2947N	0.024286572280942196	-0.0023144357601567584	0.016264690842379467	-0.07796709998693202	0.05489286028065155	365
ORF1a:T1055A	0.024279379072525992	-0.001396576766747767	0.014664402583212572	-0.07523315471208544	0.07764941966472108	366
S:K417N	0.0241940875947422	0.0018646175721843117	0.015375650055035318	0.07069172127504501	0.0640104357316557	367
ORF1a:A599V	0.024190738466269564	-0.0016387651410458542	0.012316165978581293	-0.06712640054077228	0.04263130074609115	368
ORF1b:G1093S	0.024174617964516247	0.0018441573258845669	0.014730709206674209	0.07829352206649633	0.05680634327948978	369
ORF3a:L15F	0.024163237545429546	-0.0017715136465823779	0.012573495461778678	-0.06316415224556877	0.041941134265932205	370
ORF3a:Q57R	0.024098166215460994	0.002189838413591686	0.01944397611238284	0.08975197791751362	0.08738707390320646	371
N:H300Y	0.024029404055211	0.002287876931026291	0.01948271377465253	0.08755993462325284	0.08402643325100138	372
ORF1b:Q1441H	0.023928499228572896	0.0018487070645297691	0.017462307507147178	0.08556431563344097	0.0833679047462316	373
N:S197L	0.023919190864716375	0.002364433260953648	0.020144318056773015	0.08916511189163678	0.08696713777355278	374
ORF1a:A211V	0.0238319084452487	0.002666767398094301	0.02093924312492363	0.08553957349032433	0.08351607654834312	375
ORF14:Q44STOP	0.023803659617368585	0.0014963529821445222	0.015916147570368674	0.08522086941319611	0.08539505585801882	376
ORF1b:D1848Y	0.023674464876994223	0.0021880480270529386	0.018771653780880762	0.08618703709430016	0.08148864071552181	377
ORF1a:K3573E	0.023626337372526864	0.002293624985598821	0.02074092210078766	0.08485303161860476	0.09438951186416097	378
ORF1b:T1555I	0.023602883333246987	0.0017133598969369492	0.01400569093690623	0.07271848433934723	0.05623182905013746	379
ORF1a:N2361K	0.0235803152454491	0.00153996081023259	0.013005252766988995	0.07361564785197469	0.05272037041176264	380
S:P251L	0.023418809106809636	0.0012607626360417678	0.01066020206163694	0.05780463123418423	0.04406554119384979	381
ORF3a:G172C	0.023385873755286946	0.002400039495909848	0.020511270098337378	0.08584285896233758	0.08879615085419858	382
S:P1263L	0.02324379975613797	0.0019376001970748766	0.017748526612870533	0.0826564999430261	0.0822565828679336	383
ORF3a:G196V	0.023234516383382375	0.0017382614175551207	0.017440461844490135	0.08103222047269365	0.08805713581496559	384
ORF1a:F3071Y	0.023230204527630097	0.0014640994260558195	0.01596242175341032	0.08562887526015903	0.08772204184573387	385
ORF1a:A3143V	0.02319880346274396	0.0017733646575528019	0.014676719077948737	0.07796146062294103	0.0594141782529994	386
S:S939F	0.023193273831616037	-0.001711462861350346	0.017237284064729328	-0.08240977061565849	0.08750246690146596	387
ORF1b:S1182L	0.023189441977247992	0.0022200902770616797	0.01866127820847494	0.08255068719419796	0.07948303413127658	388
ORF3a:L85F	0.0230892331852502	0.0016287642709241405	0.013309789047414368	0.07264347838188318	0.05236621177725011	389
ORF1a:S2981F	0.02300135092516369	0.0020941422722646446	0.015613478993905552	0.07526156358504484	0.057048772678668286	390
ORF1a:T4304I	0.022982285273770872	0.0015012108789782606	0.01672194909869106	0.08124724592878037	0.0930290364345301	391
ORF1a:T4090I	0.022823592578082662	0.0015903878059685907	0.01606232991582554	0.08110499400396488	0.08190306957394014	392
N:G212C	0.022784337937318107	0.0017310249300404308	0.016949261736252906	0.08258087757776368	0.08383500052651101	393
S:N450K	0.022669820680651633	0.0016372293042443131	0.0176553752389549	0.08015657084000959	0.09469518226616404	394
N:P67S	0.022632820259400697	-0.001383651953478765	0.009737314659602	-0.052988292337937365	0.029943311389204894	395
ORF3a:S74F	0.02248383185359287	0.001282199364783316	0.01531497276442787	0.0847089774174883	0.09180702326960337	396
ORF1b:Q813H	0.022431905471627947	0.0011942654464533937	0.010016290376319879	0.05934392327416762	0.03917201919518423	397
ORF1a:L4F	0.02242986548660256	0.00184238416375291	0.018246471004458493	0.07975786279437219	0.09054566894314935	398
ORF1a:K1657E	0.022418121416484308	0.002012806733287964	0.01907050367299188	0.07289825654749732	0.08946619658901557	399
ORF1b:P2633S	0.022364472662828337	0.0010340645369873293	0.011756314786904285	0.07703566273	0.06664528952237969	400
N:A211V	0.022347655354784234	0.001965318786601041	0.01625175743208941	0.07910372438568167	0.06729659402254251	401
S:Q173H	0.022174241771309593	0.001488963742191744	0.0155008565409004	0.079538545289776	0.08140833530555534	402
ORF1a:A967V	0.022043462991786222	0.0018617719084375163	0.018329736004504382	0.07690837019449484	0.09004072698781493	403
ORF1b:A975V	0.022019402240989184	0.0009956742174455065	0.012652660296870932	0.08144516199999575	0.08088860296617481	404
ORF1a:P1921S	0.021803370089958227	0.0022292785973759307	0.01943474126964436	0.07933787303572602	0.08558430208926356	405
ORF1a:M3129I	0.021774815425593223	0.0013781688144725432	0.014417247836295211	0.07761465744770697	0.07608458854686455	406
ORF1a:P62S	0.021652110666442393	0.0015658602912375762	0.015686333995869	0.07875919143535312	0.07935127555757113	407
S:L452M	0.02163060862483288	0.0019695323034785834	0.019714576291214144	0.07715663292413458	0.09708135466951087	408
ORF1a:I453M	0.0215705961344908	0.0014178895333733258	0.015673568172027606	0.07797354924754152	0.08683447810764837	409
ORF1b:L2523F	0.02155042702498361	-0.001946971984816181	0.015797042746591442	-0.07966816128105386	0.06339789666560197	410
ORF1a:G1946S	0.021538038494767004	0.0017996093267418634	0.015899124710505818	0.07676265142962416	0.07090913745055365	411
ORF1a:M3655I	0.021470028502172975	0.0015720246780255517	0.016137476170721636	0.07838165280095427	0.08345097923020452	412
ORF10:R24C	0.021432122504852075	0.002789537390919802	0.02230553730973784	0.07503942413211713	0.08923177759913892	413
ORF3a:I47T	0.02142300243022584	-0.0014140953387105572	0.014911593910597475	-0.07576699074910484	0.07924823234673568	414
ORF1b:T2084I	0.021240883019202024	-0.0012928372585494716	0.012814600679456056	-0.07590334979200279	0.06307080634582973	415
ORF3a:V50A	0.021129407566614727	-0.0015565342088438479	0.01725441653059523	-0.07532345289704684	0.09407748336381928	416
ORF3a:V77F	0.02109877454512589	0.001640096507965201	0.013275594689592576	0.06961711614205923	0.05242660356609645	417
ORF8:H17Y	0.02106611457751848	0.0018708781147296428	0.016266158159788095	0.07663946404781066	0.07147355739246872	418
ORF3a:S40L	0.020919729784063184	0.0018751098662996278	0.018831514943184097	0.07144698569202448	0.09242050844419834	419
S:E780Q	0.02089117221347276	0.0014229275265938374	0.014293588910178817	0.07503753678522128	0.07245809536530703	420
ORF7b:E33V	0.020885060623301484	0.001364533059014305	0.014779774232690734	0.07201732513018733	0.08025392346149107	421
ORF1b:D2183Y	0.020875507769439965	0.001051440777482327	0.012805505676887798	0.07750304216162975	0.07849850569221828	422
ORF1b:K2435R	0.02084739559840916	0.0014785031480518554	0.015921453354536923	0.07408341936020373	0.0855742236766016	423
ORF1a:T1617A	0.02084007661984804	0.001249892765607725	0.014706417026668011	0.07315463729284878	0.08601367578778463	424
ORF1b:R240G	0.020836077146353566	0.0011460901473567227	0.01428163384900144	0.07399225421912414	0.08819326921389037	425
S:T791I	0.020744332282229133	-0.0009748342667946745	0.012083213183371428	-0.0746318960899992	0.0753703601999833	426
S:T240I	0.020658779236209342	0.0016502197991994135	0.016178723849654245	0.0746048739291698	0.07994214629443344	427
N:P368T	0.02065480743527153	0.001573078896476437	0.015826012839578452	0.07455473797261161	0.08018315032310908	428
ORF1a:G3617C	0.020649759172381855	0.0014325749741750885	0.015141413999989011	0.0735328936518992	0.08041210133470508	429
ORF1b:A1259S	0.020559054281453625	-0.0015079334548848038	0.016595358355502476	-0.07057683056433137	0.08952846398259776	430
ORF1a:T403I	0.020488154223553285	0.0013289178005087816	0.012501848352181238	0.06623831015903305	0.05908390929554434	431
ORF1a:S3687L	0.02048519729548227	0.0016464532128569246	0.015978094247094326	0.07316499071122988	0.07818139673422039	432
ORF1a:N3651S	0.020428675834802366	-0.0019156178043805401	0.019028577804742586	-0.06874871737258066	0.09165191817221217	433
S:L1141W	0.020412198648069473	-0.0012616092762702967	0.015040708185686697	-0.07286067804536114	0.08858954606390067	434
M:T175M	0.02040851127210231	-0.0010814831653727238	0.01494602236280346	-0.0651815654190077	0.09636028075840014	435
ORF1b:D2499N	0.02038272705737497	0.0012950270523474023	0.014078815832573826	0.0720882363028334	0.07700816279044966	436
N:D341N	0.02037233616802476	-0.0011454810587863632	0.014050986422032683	-0.07302655698964987	0.08565814470648377	437
ORF1b:P2531S	0.020237832892185906	0.0013735803784322047	0.014213770573378571	0.07202933329903444	0.07419604793020379	438
ORF1b:K2310R	0.020237441997272548	0.0011784542863038428	0.014316554646629625	0.06342030752362977	0.08416078289001869	439
ORF1b:V463I	0.020225673832841344	0.0016713810396332114	0.01653622335087694	0.07033848727065675	0.0817178325045313	440
N:P279Q	0.02021754230391952	0.001680939532646027	0.017257195737336205	0.061259683276843335	0.08487377378519757	441
N:R32H	0.020196956001186452	-0.0015377164597539632	0.01649091560114094	-0.07015262177824651	0.08713902811166276	442
ORF9b:A29T	0.020190948351976806	-0.0013991066897084976	0.01577580010236716	-0.07019854616634125	0.08750677568423573	443
S:D614N	0.020176547606402244	0.001303365031587378	0.016322204972566975	0.0657816808482407	0.0959406837423041	444
ORF3a:A99S	0.02017632516410376	0.0017092710916069048	0.018667357806289437	0.06545205509089555	0.09576877517487073	445
ORF1b:P2612L	0.02015144811808587	0.0015756696715426394	0.014968979661399623	0.0707854767739763	0.07188254622395256	446
ORF1b:R240S	0.020116228615415996	0.0012830162290816934	0.01430900095096304	0.07285567148881701	0.08007526928453314	447
M:S94G	0.02010840686638109	0.0010465479597906485	0.013042381356091301	0.07212074557336473	0.08121841337503839	448
ORF1b:T1339I	0.020019478844445375	0.0022468544717977137	0.019338347112502756	0.06990968697069516	0.08310019849445696	449
ORF8:G8V	0.019996653867159035	0.001666199965400214	0.01678064728264101	0.07023462060071517	0.08398733267215956	450
ORF1a:L4064I	0.01997700897114153	0.0010670187485793358	0.013313594785020212	0.06850867592199486	0.08222065454224649	451
ORF1a:P971S	0.01997249884901635	0.0008439119538948923	0.011824614173368506	0.07326949027107378	0.08266130990817576	452
N:S235F	0.01992640659697639	0.0013006930702120926	0.013082785618515091	0.06957759260220102	0.06637191272615683	453
ORF1a:G2118D	0.01989217329734544	-0.0014113899395416935	0.013140133398909884	-0.06996554996250544	0.061342005296411505	454
S:Y505H	0.01988091591250359	0.0014604881348400103	0.014531794447453167	0.07479359091053493	0.07300420562937314	455
ORF1b:D1028Y	0.019836460377288118	0.0010958509174948258	0.014237773493622256	0.0699892135522022	0.09013904930418871	456
S:S98F	0.01982735811359137	0.0011316419625047103	0.00986524484946252	0.05900861669946503	0.04073815333532978	457
ORF1b:S2312A	0.019755177587063293	-0.0021692525067826367	0.019226014134675805	-0.08082007966165998	0.08611119506860954	458
N:N48S	0.019745487409369575	-0.0011849309787699644	0.015623028760752777	-0.06087918133383897	0.09437220713932644	459
ORF9b:I45V	0.019745182137322872	-0.001169589720560364	0.015526933352665731	-0.06222597536736243	0.09501182913634246	460
ORF7a:T120I	0.019707205502954805	0.0012392219446661916	0.012919758631490143	0.07170529859918136	0.06786558158127518	461
ORF1b:G1129C	0.019582909913625216	-0.0013493815477687342	0.015089365067473316	-0.0626125760230273	0.08203130484719257	462
S:G1219V	0.01957349578372204	-0.0016604924412397983	0.015708319354095876	-0.06839252160935823	0.07482809826308803	463
ORF1a:T1638I	0.019555482840308943	0.0013694746238429882	0.01599307256505367	0.06403414383304466	0.08914624592082764	464
ORF14:P33S	0.01952739660097015	0.001284581650434831	0.01651772389379096	0.06022676305876284	0.09613428968482157	465
ORF1a:A2508T	0.01952598548295273	0.0010908597635663605	0.015669151213960588	0.055941910522017954	0.09758330319976122	466
ORF3a:P25S	0.01952544050369031	0.0010529369059828282	0.015236685605852729	0.05793003917276996	0.09735399642812015	467
ORF1a:S1952L	0.019525187685808312	0.0010060179515495229	0.014762829310030923	0.0585150869627238	0.0964956426402115	468
N:S186F	0.01952468690132664	0.0009519711759396884	0.014529545053796425	0.05907691135215973	0.09832072026134234	469
ORF1a:L3667F	0.019522181357083848	0.0010315649564267906	0.014167454570184243	0.06324250280597386	0.09149336397280806	470
ORF1b:P314F	0.019498484594177013	0.0013045844171470226	0.013885409270130121	0.06888468503901203	0.0743319366227287	471
S:G1167A	0.019446730100663823	0.00135723953136887	0.01661547249902457	0.06052222151330259	0.09343410680494806	472
ORF1a:L1175F	0.019445564621698153	0.001304423817400044	0.016095377600222803	0.06321555337076493	0.0929569205053162	473
N:S2Y	0.019440155290188606	0.0009267490907333836	0.0137063250873383	0.06195377261886283	0.09369061442474028	474
ORF1a:M3862I	0.01943395381126736	-0.0010237630561154387	0.01236131643146365	-0.07009473422977448	0.07497002616055512	475
ORF1b:N1025S	0.01941952056713922	0.0012302025555681162	0.014246792647571416	0.06865569207161273	0.08184349659018947	476
ORF1b:A440V	0.01941095924242715	-0.0012961150009525896	0.015202568156388745	-0.06494907900226068	0.08629751091249772	477
ORF8:E92K	0.019343217053976562	0.0010968613688511083	0.01082469728430667	0.06346398741658148	0.05311855905069181	478
ORF1a:G989V	0.019335111049440093	0.0016454316718622452	0.015190437378962102	0.06712770041927761	0.0708383501579162	479
S:V70F	0.019304272737782888	-0.0017623282128455822	0.017312793459647587	-0.0646849132920025	0.08325456478827964	480
N:S202R	0.01928916996862692	0.0014505419947189993	0.014368925054228042	0.06986421416111453	0.07186518896469438	481
ORF1a:I3618V	0.019146108277690744	-0.0007687208151529963	0.011200146024107847	-0.045688907418847284	0.0735075794767894	482
ORF1a:A4285V	0.019117185200405788	0.001544917111510409	0.014666695984182408	0.06734188410104973	0.07032561770671845	483
S:K97E	0.019079482336460014	-0.001519158602269459	0.013828992943354247	-0.0695137243769143	0.06343705904290511	484
ORF1a:P2260L	0.019071313784161405	-0.001014920287007242	0.014950230453403818	-0.05632388571474065	0.09637755209116326	485
ORF1b:E1184D	0.019005592107335923	0.0011322573546751842	0.010507985118988726	0.06117840058981337	0.047881012719433014	486
ORF14:V49G	0.018993592579045992	0.0019302636951830088	0.016905695875276107	0.07248404453532722	0.07495501166943473	487
S:T29I	0.018959089312568286	0.001421586332327545	0.015070266083547631	0.0684854232280421	0.0796765323433832	488
ORF3a:W149C	0.01892660044730489	0.0009409922750252479	0.013402766503415441	0.06207605901095823	0.08975083019763158	489
N:S197T	0.01887114808567822	0.0012682130819345776	0.01572191727938469	0.059945047100235176	0.09036642607446985	490
ORF1b:S2312L	0.018821894914686072	-0.0011543441212404336	0.014124953077617316	-0.06611672827590924	0.0844533576558226	491
ORF1a:R550C	0.018819291379206484	-0.0014491394292282444	0.01650073030041741	-0.05972817462755948	0.08798427324159783	492
ORF1a:E755K	0.018817744193689402	-0.001345581062605966	0.015808919248570686	-0.06085231768169295	0.08764303618216018	493
ORF3a:V259L	0.018809176137236767	-0.0009046043425017114	0.012485034097191084	-0.06281925789048479	0.0832779132215676	494
N:P46S	0.018792634759474812	0.0011351778183368898	0.014583047243308996	0.05942082379696115	0.08757037868906743	495
ORF7b:E3STOP	0.018778733564391054	-0.001354188452017074	0.012818902250100109	-0.06702823901758594	0.061086319540769714	496
ORF1a:T1567I	0.01875060866850926	-0.0013144798831386598	0.013253669826124841	-0.07281278346589269	0.06726294657541	497
ORF1a:I1091V	0.01873293305047809	-0.0013202469186605291	0.013017733270352798	-0.06666564785397319	0.06481227193093561	498
S:F157L	0.018644840081904004	0.001536212953349127	0.016648918117509782	0.0635769833270606	0.08675911145662671	499
S:D138Y	0.018628805705895774	0.0010408832194387693	0.009910183888300275	0.05996658447521209	0.04609260719956858	500
ORF1b:T1050I	0.018615303015770374	-0.001381641358099066	0.013974354893648113	-0.06436811467162633	0.07101784461351743	501
S:Q957R	0.01857369031417259	0.0005247418633433559	0.010248584319597234	0.05927633756064009	0.09155491315617993	502
ORF3a:W131C	0.018485986294637363	0.0009773735839541167	0.008221499865520185	0.05037401525678632	0.03155077863875949	503
S:A899S	0.01845081189383024	0.0009749200166355445	0.014142649588274811	0.05314574762181044	0.09017051093845875	504
M:V70F	0.01837059498237141	-0.0009306636743322295	0.012345253679257123	-0.06449239708146508	0.08038664621513485	505
ORF1a:K1428R	0.018311912105471752	0.0014640000463644039	0.01719119299482974	0.056047904893346025	0.09085733390935123	506
ORF3a:Y109C	0.018311235068374326	-0.0014455638931807743	0.016687567784846345	-0.05841397076216804	0.08902346146800227	507
ORF1a:H1500Y	0.018305007972958583	0.000982795793640679	0.01527198747591656	0.047426725182273845	0.09514440721791188	508
ORF1b:A616T	0.01830480151422548	0.0008859822145981613	0.013465103513089563	0.054245363326064014	0.09058902166460371	509
ORF1a:T2952I	0.01828836371542024	-0.0010085884777019413	0.011927927080214819	-0.06899270780691	0.07100685418373577	510
ORF14:L53F	0.018280667200006248	0.0013401587252468553	0.01357408418189479	0.06320908481222409	0.06913619407950895	511
N:S206F	0.018269826995963762	0.001326257219193652	0.013105410220851101	0.06278910062642044	0.065361007734291	512
ORF1b:P1975S	0.01826893715107412	-0.0011275009912909155	0.008537586471524045	-0.0472450586778596	0.0295881599312363	513
ORF8:C61F	0.018268846354917427	0.0008041737121126079	0.007710465903974627	0.05199515675115929	0.03438366058037696	514
M:H125Y	0.018242490365458223	-0.0010450225954136295	0.01399937496196844	-0.059444381262054	0.0876163595598936	515
ORF7b:E39STOP	0.018199807152050062	0.0014258505474433346	0.012606483170109688	0.06350704338407456	0.05599837614987771	516
ORF1a:T4129I	0.01813534877538397	0.0009619666440493678	0.013817461048282404	0.05491777782040654	0.08908669174236247	517
ORF1b:E1341K	0.018130099544745565	0.0011720536681774849	0.014807580983605762	0.056928187173140146	0.08646309703677879	518
ORF1b:A302S	0.018085373190488516	-0.0008791815063277531	0.014388652466335902	-0.049204706337667194	0.09596398154690067	519
ORF9b:S53L	0.018062927749065285	-0.0009448994590281801	0.01313749853645471	-0.0573368309934032	0.08508655510532634	520
ORF1b:L820F	0.018060988786909173	0.0009973269689777637	0.013590334258125223	0.056248943033952066	0.08549281287380839	521
ORF1b:M1352I	0.01803610486767949	-0.0012452094172793334	0.014411727624648159	-0.05901238719931796	0.08021311091130323	522
S:E154K	0.018032593875778057	-0.0012214437693513873	0.015452468535000864	-0.05717229051906949	0.08931805021842876	523
ORF1a:K2533R	0.018029940827627752	0.001209338149153636	0.015464641144700446	0.0551937857355768	0.08908060024935052	524
ORF1a:D203N	0.018028291385332445	0.0012348837996467939	0.015683067702625363	0.05177781666516289	0.0877261102087014	525
ORF1a:D589G	0.01802277848508144	0.0007884896803734485	0.012183785642313594	0.058276691923115145	0.08729954915451024	526
S:A522S	0.018021741874601496	0.0007989910742827391	0.012465770817036233	0.05485720711672973	0.08777056833359416	527
N:R203E	0.01801037934709842	-0.0011476265971609163	0.012128110156977479	-0.063406679690877	0.06464658354074061	528
ORF1a:T1597I	0.01799621164192433	-0.0010420589168988752	0.014139867754519227	-0.05658545261635889	0.08782873316278829	529
S:D1084Y	0.0179922966393385	-0.0007528636323067495	0.012187308515862288	-0.05419721285946506	0.0882943430922622	530
S:Q1071H	0.01798831707824431	-0.0008030944444365841	0.012300845035714362	-0.05723448503032883	0.08691208746926894	531
ORF14:W57S	0.01798444790081901	0.001526382085589468	0.01761461522133337	0.0514146854317666	0.08880488103237373	532
ORF1a:R2159W	0.017981308549558817	0.0012508584124397433	0.01596012335541783	0.052995751408454764	0.08972082409693477	533
N:Q244H	0.01797650730866645	0.0010252925834478676	0.012245140671220105	0.06301819535344125	0.07286554634467725	534
M:D3G	0.017976287265594627	0.001063237323758724	0.00861350827635394	0.05799495646528428	0.027296994513315614	535
S:A570S	0.01797271894170142	0.0009283048159981143	0.0116633496694671	0.06468211194419915	0.07317637227368815	536
ORF1a:T2825I	0.017959111866295476	0.0007304767923052197	0.01339312650470669	0.046718275943675225	0.09655913403102598	537
ORF1a:P1220T	0.017958307559469092	-0.001221781145149359	0.01371200407515472	-0.0624797732108269	0.07607617007210164	538
ORF3a:P42H	0.017950034598249308	0.0012709897796535426	0.012891667022728062	0.06505821844263429	0.06600873032694053	539
ORF1b:T76I	0.01793770608336057	0.0010054281567666015	0.013828739989489832	0.05502027370437036	0.08656230594808192	540
S:V597I	0.01789585263501851	-0.0005895512665478294	0.012942495373438822	-0.03950708460064217	0.09842541164211643	541
ORF1b:Q2070H	0.017875156645221792	-0.0011666970607905336	0.013010359383548492	-0.06380090517197436	0.07252855890162305	542
ORF9b:H9D	0.017832574397840768	0.001729060847289724	0.016154980708457382	0.06749847606338408	0.07582113147212147	543
ORF1b:P1414S	0.017793828148190482	-0.0011722494504143792	0.013830726346062841	-0.062086072929918676	0.07968296881885446	544
ORF1b:M2667I	0.017787659560428788	-0.001378186233677929	0.01437122241626956	-0.06183402609833888	0.0743511034253726	545
ORF1b:D2666E	0.017781455592832385	-0.0006298618243404873	0.009727560383404655	-0.06266506492341006	0.07434286065710544	546
N:A12G	0.017766752287809755	0.0012783452992743054	0.013119666138761555	0.0674832652116636	0.0679610905411901	547
ORF9b:L52P	0.017765914223515266	-0.0007350044589492338	0.012324134604668153	-0.05261186455133554	0.09023630154568799	548
S:W152C	0.017703979594839266	-0.005676850584378197	0.030132976065110527	-0.05392001927322988	0.07760852068891315	549
E:L21F	0.017689563026779632	0.00089313198514219	0.010706593679881322	0.06347324081279401	0.06461007424730666	550
S:Q52R	0.01768722177619362	0.0008770338152034867	0.011764099736283342	0.061028985177649854	0.07719604625279053	551
S:F888L	0.017681642892285614	0.0010971114860075229	0.013351547414893002	0.05087456227590926	0.07572272709427606	552
ORF1b:G35S	0.01767697245532589	-0.0010511302542582765	0.01242813619669014	-0.06259789773354492	0.07311473017104846	553
N:T366I	0.017662555830593816	0.0009694096722355915	0.013512517166094199	0.05409206700113079	0.08552611173775022	554
ORF9b:P51L	0.017653105952283525	0.0011837234819141284	0.013536463438685684	0.060784938254743556	0.07606851191181625	555
ORF1a:P1207H	0.017643357912066577	0.0010430827089285017	0.016774723232067315	0.03981431385293267	0.0959010748098629	556
S:D178H	0.017612929060862717	0.0007971887696885568	0.012029539862004276	0.0514311350940915	0.08204806127639339	557
S:T723I	0.017606342244879353	-0.001121323708568292	0.015715875508150207	-0.04854101972988762	0.09159750870614077	558
ORF1b:D2386F	0.01760373090238317	-0.0008594375752502295	0.013629891943019407	-0.05030119443076189	0.09157513581778179	559
ORF1b:K2385N	0.01760227262382956	-0.000676176318969005	0.0122663028186165	-0.04836420665323892	0.09195416665416231	560
S:D936N	0.01759319960995857	-0.0007885643289055418	0.011492532069079704	-0.059139361856782945	0.08034019432904159	561
ORF6:Q56R	0.017591592883161984	-0.0007975507669227517	0.012239866428126373	-0.053811504389167424	0.08517836532796501	562
ORF1a:S2535L	0.017554550595829395	0.0008704311137149544	0.014994151941747543	0.0421001944892866	0.095594579591139	563
ORF3a:I118M	0.017543506679431806	-0.0013452694380354012	0.014773030456159304	-0.06081500208624968	0.07905275010711307	564
ORF1a:T2967I	0.01754340658564104	0.0008418740585020178	0.010463921004021406	0.06291071429458549	0.06540133994764313	565
ORF1a:V3718A	0.017542111727940807	0.0010372737961983358	0.012714851989800364	0.05756991415199522	0.0756184815206243	566
ORF1b:S1273L	0.017541440945999028	-0.0008362278812344745	0.014247711003561474	-0.04374841015689095	0.09350262661062714	567
S:T478R	0.01753964029656557	0.0008722298630798616	0.015601004807219852	0.038253457099975255	0.09614818457954054	568
ORF1a:M1586I	0.017535719307733094	0.0010082049098647362	0.011612665628397007	0.06076853811106338	0.06705700166423458	569
ORF1b:L1351F	0.017503762946495305	0.0008112919266325542	0.01232833772174394	0.055483190262668076	0.08579558527028698	570
S:S13I	0.017491596348194333	-0.0059562610218322504	0.029605697749268446	-0.051187355528546724	0.07223051572525914	571
ORF1b:D2179Y	0.017488155968341534	0.0005787929590926785	0.012579588791287389	0.0385816119168722	0.09530096149883287	572
ORF7b:L14S	0.017465071338927197	0.0006517612376870293	0.013952007996525025	0.03576058659755662	0.09708211736451665	573
ORF1a:R1566S	0.017464595017259405	0.0005268960913796571	0.012681490020861065	0.03369661701044784	0.0957456825207776	574
ORF1a:T333A	0.017464533760272193	0.0004979808115552902	0.012134090016262696	0.03476971003714895	0.09533421834095847	575
ORF1a:L122F	0.01746413812382872	0.00032766344686281916	0.009868868610716376	0.03577491552522165	0.09677603450462542	576
S:G798D	0.017456814039964203	-0.0010773330777380018	0.01475377449821863	-0.050600205002582846	0.08785125798073463	577
S:C136F	0.017448197489543908	0.0006485060207496398	0.014269021794109727	0.03299911763196565	0.0963994968707833	578
ORF1a:T3308I	0.017445541596907536	-0.0005571647437896878	0.013668363301185545	-0.03254472510722276	0.09935601715219632	579
N:S412N	0.017437047630981785	0.00034306616294872835	0.010494188741942663	0.03492989585643955	0.10002382188566905	580
ORF9b:Q18H	0.017417375228427494	0.0005688099638122211	0.013702469497873198	0.031559739488413625	0.09715679991358538	581
N:D22Y	0.0174173317437294	0.0005783963918922363	0.01371794094158296	0.032036808472718364	0.09703290075300247	582
ORF1b:I1074V	0.01740702426424496	-0.0010106142111255647	0.014570832643029934	-0.04768662588175391	0.08827317409743798	583
ORF14:E51Q	0.017405014219308318	0.0009814399262754246	0.007838558259286895	0.04560920442318771	0.028634333220020566	584
S:D839V	0.017374545631393998	0.0008344019094725232	0.01625338593184855	0.03328096888118728	0.09724678836254674	585
S:F306L	0.01737447971076113	0.0006931380728773921	0.014189010646446834	0.035885901656491075	0.09571024155467037	586
ORF1a:V3566I	0.017374263544981797	0.0006842786726106062	0.014100351054054518	0.03721715214082201	0.09723138695327929	587
ORF1b:Y2018H	0.017374261982114943	-0.0009771127068609713	0.013419192885849508	-0.05383084618169318	0.08411581730422839	588
ORF1b:S220N	0.017373798472189762	0.0005716286024597829	0.013059352497443954	0.03549423381037483	0.09669660747988426	589
S:E780A	0.01737297816037331	0.0003819341041244899	0.01100055603988461	0.03336071964304137	0.09731307530757298	590
ORF1a:K669E	0.017362824020865458	0.000712657192403946	0.010403443814101769	0.059879571151774724	0.07450539750778676	591
N:A152S	0.0173576845741397	0.001099921492580113	0.012502499141228484	0.06010025024208496	0.0706757127355873	592
ORF1a:P380S	0.01735464864987628	0.0005063941710591504	0.013396380271429524	0.029612937013918973	0.09814639050759799	593
N:G204P	0.01734415165792483	0.0006499933251273765	0.006299440294663173	0.044568415434505626	0.02763305885751506	594
ORF3a:T217I	0.017342506399457513	-0.0012540299824569064	0.015281825303730533	-0.05455070625791783	0.08515539070326694	595
ORF7a:T115I	0.017342457764226233	0.0007733806563576632	0.012146699306427571	0.05442760152182487	0.0863898026911822	596
S:N17K	0.017307817919611373	0.0006057027790845198	0.014849948424642942	0.02944601630386189	0.09935448085056078	597
S:P499R	0.017307453767655565	0.0003711940972828043	0.011634619962101677	0.02920794947368686	0.09904080726572308	598
S:Q628K	0.017298823140156672	0.0004604532366072487	0.012000710491517793	0.03347916710565284	0.0967776811199793	599
S:L244S	0.017252232226199645	-0.0005129629884007364	0.01227844212324271	-0.03546819619216525	0.09583488835803727	600
ORF1b:L2213F	0.017248654886403914	0.000844410267257378	0.016524288967935622	0.03169379949932696	0.096285557542717	601
ORF1a:N1172D	0.0172392209138646	0.0004490578838263807	0.012788274260816745	0.028975617334290448	0.09861996994388726	602
ORF1b:D472A	0.01719204020419464	0.0008051339381782821	0.009866388484491272	0.06147780945841141	0.060852447058132954	603
ORF1a:P1640H	0.01719160799321554	-0.001065306847017982	0.014719770178130146	-0.048916742638393816	0.08722607542598917	604
ORF1b:P1570S	0.017184400699773214	0.0005879769450296819	0.015418234419452814	0.025762640506557438	0.09883013540673785	605
ORF8:C37R	0.017184280843600436	0.00037924496847688554	0.012807460322852142	0.0238854183350877	0.09884061281515644	606
ORF1b:V1961F	0.017184240617746805	0.0003407984266181374	0.011814843371289078	0.02554748594015691	0.09909714622907538	607
ORF1b:V1294A	0.017184223652061743	0.00033283125143905546	0.01153595660704181	0.02573803461662131	0.09816894662690845	608
S:D1259Y	0.01717862852376873	0.0005850449086112081	0.008484696552245954	0.061585265913168555	0.0618173412137976	609
ORF1a:M902V	0.01717405520460597	0.0006452991434880599	0.013538121577271621	0.03754723506826785	0.09632635784381009	610
ORF1b:I162M	0.01716041817269412	0.0008899877892914492	0.012588931103063108	0.05381766552801268	0.08206663013802572	611
ORF1a:A385T	0.01715232663639254	0.0006001942983239985	0.014214046588926648	0.03065748797080474	0.09694601652358431	612
ORF1a:K636R	0.017152176744753854	0.0005155464507091001	0.01323772478749228	0.029995807945558055	0.09649597052403679	613
ORF7b:H42Q	0.01715215910996159	0.0004900029674414786	0.01309007093636298	0.029671972379927074	0.09752002385010382	614
ORF1b:I2147M	0.017152145013074816	0.000500068810464766	0.013448131783007791	0.028577132210444056	0.0976355107349654	615
ORF1b:M1582I	0.017152061121742026	0.0004627844115720132	0.012495853618746165	0.03122214547807283	0.09784770871166268	616
ORF1a:P1497S	0.0171520412288819	0.00045450341211064296	0.012321243235063834	0.031097954458953154	0.09713072001629496	617
ORF1a:S2519P	0.017150917688715437	0.00042175045811784203	0.014797772195307741	0.019503205353146216	0.09876219566334207	618
ORF3a:G174V	0.01714107864409553	0.0009110415583539137	0.012883437888866872	0.052141846685930276	0.08263456916904244	619
S:D1139H	0.0171321073571184	0.00036220702137446234	0.012173379806392246	0.02573642256172276	0.09938109343176786	620
ORF1a:P1921L	0.017128092366083272	0.0007557199119301219	0.012994083332700824	0.04468874725942879	0.08956137934981556	621
N:A217V	0.01712792925542427	0.0006006461164933851	0.014642360572281419	0.02779440089761954	0.09573551577069624	622
ORF8:D63Y	0.017126985966146896	0.000611225928798999	0.011688643834688029	0.044684105609459145	0.08954700549321429	623
S:A879S	0.017109937469729396	-0.0010802616158808057	0.012644916177697314	-0.05921709425155986	0.07295387657646034	624
S:R21I	0.017099608218002774	-0.0007759025549771028	0.014373786964842528	-0.039036710701461086	0.09434532157555583	625
ORF1b:T67A	0.017099534755287082	-0.0009782171920829157	0.015213184676998023	-0.04388457919394878	0.09219506782545965	626
ORF1a:A2785T	0.01709295435126522	-0.0010318284941326877	0.015932365529688214	-0.04187915028215007	0.09269328162615796	627
ORF1b:V1149L	0.017090609989020473	-0.0007779006983624219	0.013725632328365543	-0.04253981206793889	0.09233526983766761	628
ORF1a:L92F	0.017090346185001402	-0.0006898357833920952	0.013258393710590408	-0.03925876418354387	0.09214016252169589	629
ORF8:T26N	0.01708946371812661	-0.0005770671948626528	0.011887649168757909	-0.04013276955505178	0.09077725528304863	630
ORF1a:S3547G	0.017079356838786915	0.0008608105765776191	0.016733462158380674	0.03180552797435556	0.09675560772833733	631
ORF1a:L204F	0.017073052288892426	0.0006780070041318808	0.015087340565777246	0.029908399262331548	0.09574412291974548	632
S:M1229I	0.017069772341414005	0.0004870628312208724	0.013107006014325016	0.02895328279853263	0.09689180283220382	633
ORF6:D61H	0.01706523289544549	-0.0004933428766167514	0.011972534143321813	-0.03484478415123866	0.09448407301807411	634
ORF1a:S2926F	0.017062820824556863	0.00028546721059956364	0.010714948246210247	0.02428426554231552	0.09583282530309108	635
ORF1a:A1938S	0.017052487538315973	-0.0010031920021359823	0.014450348114019984	-0.04736748764883417	0.08754024664778336	636
ORF1b:D131Y	0.017050853010835497	-0.0007610893473693445	0.0128704177618259	-0.046870567732201975	0.08966598908999093	637
ORF3a:R122I	0.017038207581986452	0.0014951512260837178	0.013095334183920263	0.06147868948551847	0.05799695546113378	638
ORF1a:Q3729K	0.017036822967203574	0.0005468830638868904	0.013030943273226207	0.032641363366557	0.09532803230486186	639
ORF3a:T64I	0.017026899243712614	0.0003972172527121572	0.00979471940158663	0.04218256437797946	0.09178989816780225	640
ORF1a:N278S	0.017014579658781944	0.0006405984501405802	0.010790805198067056	0.049782820236665	0.08125624161286808	641
S:I834T	0.01700998094146966	0.000716893454675433	0.016043271281618882	0.027990889591206613	0.09636470955472684	642
ORF1a:K3978Q	0.016985930064554157	-0.000574175007233892	0.013454173019435384	-0.031903809656425884	0.09517604883343356	643
ORF1a:G3971S	0.016981754162765247	0.00047927220251806725	0.014853946048174157	0.022114815340611854	0.09850076589973003	644
N:S202G	0.016981687959768243	0.0004284464851917115	0.01488462254692883	0.02008860077963698	0.09996488794711061	645
S:N751K	0.0169816444433392	0.0003076180785962731	0.012210174308657121	0.021298254269738765	0.0993741510967535	646
S:D215H	0.01696822772676176	0.0004771854947737255	0.013362223595708185	0.026966986418247685	0.09682931763446505	647
ORF1a:A2097T	0.016967654982732838	0.0010185780637283865	0.014825502356298596	0.04643571972451733	0.08894509239693849	648
ORF7a:T120M	0.016966486100034497	0.0008236804428355825	0.01339140306133633	0.046062690106929795	0.08913374714408041	649
ORF1b:R2613N	0.01696610318085204	0.0011999655458726024	0.012887955031327444	0.06036898434908709	0.06916869951498893	650
S:G1251V	0.016957624647122468	-0.0003324705175594978	0.012229500057824942	-0.022388473941288494	0.09786508348681588	651
ORF1b:D2361Y	0.016951734628051766	0.00027213488285860533	0.011343600644554674	0.021311704031115108	0.09812602484865562	652
ORF8:Q18STOP	0.01694519869436849	-0.00047095830252304047	0.013641618921070442	-0.026062709087299272	0.09813964514071205	653
ORF1a:A2909S	0.016939271307417604	0.0004950070400856942	0.010597418221816925	0.04256797451376115	0.08869439425425386	654
ORF3a:V50I	0.01693912691324974	0.0005542896266164807	0.01565860236494511	0.022791403748212927	0.09785211748009773	655
ORF1a:A516T	0.016938977860874033	0.0004918956203475206	0.014393081277808006	0.024320905746063506	0.09830134454479675	656
ORF1b:Y822C	0.01693890278582846	0.0004081482960198992	0.013309195204983037	0.02312850744327015	0.09753045082312874	657
S:I720V	0.016938827877555844	0.00033519183674868877	0.01240951004301477	0.02168480728382929	0.09746593303436621	658
M:G89S	0.01692722352911045	0.000944730593112054	0.012594358799380846	0.055219625377672256	0.07920982181145246	659
ORF1a:S3173N	0.01691266487223206	0.00044859471382703277	0.013266569886828745	0.02655441507348037	0.09861616414249144	660
ORF1b:V2073L	0.016912539595984825	0.0003608029123332887	0.011761613281039396	0.026301331041139814	0.09696355180234255	661
ORF1a:K2059N	0.016912514030161283	0.0003303461514224728	0.011255522471908906	0.026749651292534468	0.09773283018451094	662
ORF1b:G219C	0.0169111485521085	-0.0005276574343543228	0.015511455967054668	-0.02151101273349551	0.09673356514528769	663
ORF14:E56A	0.01691102844773202	-0.00037501385560405174	0.012845905755779543	-0.022351584669183543	0.0966651618100873	664
N:R209S	0.016910984041766636	-0.0002976864568095964	0.01184272473774043	-0.021318063153211737	0.09795685162659303	665
ORF1b:T2537I	0.016907336814500316	0.0007036510100755985	0.011381390175297481	0.05126389949309687	0.08273646935202429	666
S:N370S	0.016906590239447676	-0.0005697358030699564	0.014817075278882486	-0.025987727838552833	0.09671465823822789	667
ORF7b:C12Y	0.016906553376212288	-0.0005423825213627222	0.014853139759397187	-0.025121660476996252	0.09798387867442906	668
ORF1b:V1077L	0.01690647528764592	-0.0005018721312921438	0.014021552280235782	-0.026006229516841443	0.09759321770554408	669
ORF1b:A370V	0.016906452057635045	-0.00043625687776379876	0.013584005503285923	-0.0239453519734351	0.09780246239631642	670
ORF3a:A99T	0.016906325733062815	-0.000414386975091523	0.013358928822122317	-0.023219757779469174	0.09731570516930244	671
ORF1b:A1428S	0.016906170858476857	-0.0003895303122098925	0.012727829310205429	-0.02387079686632257	0.09678252181053265	672
ORF1a:V2496A	0.01690215472222486	0.0004804676966837382	0.015441271631664795	0.02067395200621845	0.09920686926959382	673
ORF1a:E2049K	0.016902029026771476	0.0002985881000256834	0.011952451284112852	0.021367014551705973	0.0988584560099116	674
ORF1a:A181T	0.016899197850975125	0.0007863709314631973	0.0123766572180136	0.04667588331627935	0.08336861477318326	675
S:W64R	0.016895737442569673	0.0005127033368003565	0.012794547103047414	0.031846825032428056	0.0957624269057128	676
N:P326S	0.01689424788676525	0.0009258195134525835	0.013078396334807323	0.04949224778484825	0.08209746292968574	677
ORF14:Q12STOP	0.016881706407418262	-0.0003763877098848181	0.015498729706637916	-0.015579287541920606	0.09851827436954524	678
ORF1b:P1223S	0.016881688489018023	-0.0002905704427526036	0.013704761753539138	-0.015279271902316687	0.09822057821720453	679
ORF1b:N2593S	0.016881687309904195	-0.00023360417155628464	0.012737386429028063	-0.014236369835085505	0.09842757744219002	680
N:T165I	0.01688168020493104	-0.0002794456034319148	0.0135265272077229	-0.015224427336078275	0.0986947879397756	681
S:N978S	0.016881673737886148	-0.00021901726202550904	0.012407955879176263	-0.014341794565017149	0.09939298332724064	682
ORF1b:K469N	0.01687822012971928	-0.0007629576781190502	0.012111991072736328	-0.050382356933001825	0.08477912326416755	683
ORF1a:T4175I	0.016871450418046295	-0.0006863026769881826	0.011173066407866781	-0.03928707525532582	0.07503164511759147	684
ORF1b:D144Y	0.01685467362876375	-0.0006376711517818653	0.012379499759313866	-0.04064316308074062	0.09023222221509981	685
N:L331F	0.016846073890436387	0.00025937690365456	0.014243309741414934	0.01274166450834107	0.09902958616025935	686
N:Q281K	0.01684607189894127	0.00019585854286910992	0.013677692739594629	0.010389565596258877	0.09908556993513769	687
ORF3a:H93Y	0.01683900602580511	-0.0005130606218348669	0.013787293463715529	-0.0265490042727756	0.09563055793727494	688
S:V213A	0.01682137566577515	0.00036746757899203656	0.013068264336131107	0.02142567746199639	0.09750044845152889	689
ORF1b:D445A	0.016821246463400892	0.00021837048377991748	0.010357321332514585	0.02029440877856252	0.09778629902842907	690
S:A260T	0.016821198051238856	0.0006357312797254976	0.016351448556006627	0.023692590697932305	0.09704704921244399	691
ORF8:E19Q	0.01682086811479135	0.00035084651486481336	0.01238725521374888	0.023541596054308472	0.09874240020877251	692
ORF14:T72I	0.016815136929405537	0.000720467016708764	0.01036384036917616	0.05648256709853878	0.07260157396938803	693
N:S412I	0.01681135512571971	0.00010334745900733534	0.014400609643688023	0.004968449023979829	0.09972734877190322	694
ORF1a:K322R	0.01681135495558327	3.123054461060339e-05	0.01154184385829584	0.0023711411866204216	0.10054140985137239	695
ORF7b:L11F	0.016808232996346286	5.284764249864525e-05	0.014066050479723086	0.00266685289101797	0.09988659857624636	696
ORF1a:T3150I	0.016807859493751763	2.734199637195214e-05	0.012356453225941208	0.00178086719378507	0.09970714635922011	697
ORF1b:K2579N	0.01680672268907541	2.1969733599040834e-05	0.013982054150836039	0.0011380185078161563	0.10062502717889872	698
ORF1b:S1089L	0.01680672268907539	2.4484371105586597e-05	0.014045747451819144	0.0012322256855418006	0.09963523664881381	699
N:T366R	0.016806722689075383	-1.4411074481426965e-05	0.01280264860171863	-0.0008809688614714846	0.10009569012396795	700
ORF1b:V2368F	0.016806722689075373	3.317049407837727e-05	0.014024903088353373	0.0017285806256091222	0.10122939147362305	701
ORF1b:V1814F	0.01680672268907537	-2.6096979346114837e-05	0.014087490256073002	-0.0012924024695894585	0.09912911647609307	702
S:N211Y	0.016806722689075362	-1.8640477749642e-05	0.013752717330385904	-0.000988991125202282	0.10016948177226623	703
ORF14:L2Q	0.016806722689075355	-8.086038215958291e-06	0.012729648226733873	-0.0004998229323200072	0.10008091523980829	704
ORF1b:K798R	0.016806722689075352	-1.5760099786539066e-05	0.014447406982055325	-0.0007435105412444476	0.09922978679090935	705
ORF1b:M1677I	0.016806722689075352	6.1288756381915716e-06	0.011705826829513672	0.0004371751951986605	0.09886333582809449	706
ORF1a:Q1021R	0.016806722689075328	1.5779060522986944e-05	0.012059566788936762	0.0010618176094727972	0.09892167283704563	707
ORF1b:A1643S	0.01680672268907532	-8.767463977657485e-06	0.0132805676968253	-0.00048026479324734774	0.09829126644405312	708
ORF1b:H1979Y	0.016806722689075317	-4.2800927899329215e-05	0.014924063445238951	-0.001873903650034166	0.0987319467505767	709
ORF1a:I2490T	0.016806722689075317	3.529643717568001e-05	0.0165080942459385	0.0012835621351528612	0.09954165175438622	710
ORF1b:F1422L	0.016806722689075317	-6.67735126263254e-06	0.012984557876039719	-0.00039840131977525185	0.10029564377447486	711
ORF14:G50E	0.016806722689075303	-8.242699604172723e-06	0.013684163610807883	-0.00043665346208894584	0.09959737233735187	712
ORF1b:A1225D	0.016806722689075303	-3.2730765609312764e-05	0.011854148463745487	-0.002269118445615248	0.09867513280974119	713
ORF1a:D1639E	0.0168067226890753	-1.5191565820035112e-06	0.012068213605444468	-0.00010684188565223413	0.10120739632463575	714
ORF1b:L320I	0.016806722689075296	2.140689643443871e-05	0.011883399153283096	0.001473438937389082	0.09857847597544402	715
ORF7a:D51Y	0.016806722689075296	-1.4019759666458132e-05	0.014013362119217507	-0.0007062085230654417	0.09945527132873654	716
ORF1a:E647D	0.016806722689075296	8.56298986897129e-06	0.011690184421019656	0.0006300071126467677	0.10027043939054218	717
ORF1a:L3583V	0.01680672268907529	1.725044220701411e-05	0.014256853223998524	0.0008563485734707479	0.10044617122167133	718
ORF1a:V3510G	0.016806722689075276	2.0091913421342322e-05	0.010256704293655019	0.0018827700350703466	0.09927012322620164	719
ORF1a:A3837V	0.016806722689075276	1.4601606901552427e-05	0.011583317408319495	0.0010600024581408764	0.09868732142007508	720
S:Y248S	0.016806722689075276	-2.8474956990122096e-06	0.013890922663083395	-0.00014197295964497137	0.09808484885415	721
ORF8:P85S	0.016806722689075276	1.2688946010552872e-05	0.014456583260346283	0.0006105291211268499	0.10027627596316743	722
S:E154Q	0.016806722689075272	8.718097969326308e-06	0.011882079374807173	0.0006156129633611772	0.09984522891409824	723
ORF1a:S2493I	0.016806722689075265	4.729708170455733e-06	0.01520076603424589	0.0002079208061882055	0.10078510998528713	724
ORF1a:D2813A	0.016806722689075255	2.0241602195682085e-05	0.013502186681051204	0.0011081451413962966	0.09989730181267423	725
ORF1a:Q3859H	0.016806722689075248	1.949087713675436e-05	0.011054212924789836	0.0015925947325004413	0.09991030345570882	726
ORF1a:T2196N	0.016806722689075248	2.4940656544124027e-05	0.01389825522570948	0.0012647146347801045	0.09896186032951183	727
ORF1b:V2368G	0.016806722689075244	1.0437319420873527e-05	0.012312112221748175	0.0006877718666200618	0.09994248742767117	728
ORF1a:R398C	0.01680672268907524	-3.889860560246427e-05	0.014470800567791537	-0.0018782157957879892	0.10053657378250022	729
ORF1a:T891I	0.01680672268907524	1.3646848925514562e-05	0.012332428733606812	0.0008852845528331178	0.09932461300999318	730
ORF1a:A656V	0.016806722689075237	1.515507740339964e-05	0.013396310017806367	0.0008341175164134753	0.09938130892712811	731
ORF1a:T945N	0.01680672268907523	1.3566895128415614e-05	0.012240516680488287	0.0009098002160712076	0.10023396520058828	732
ORF1a:L1249P	0.016806722689075224	-6.990316410727107e-06	0.013616018180643888	-0.00038064628825175786	0.10047533106350025	733
ORF1b:A576D	0.016806722689075224	-8.65788992679207e-08	0.011517606575630005	-6.691184731682135e-06	0.10125295780541474	734
ORF1b:A1491V	0.016806722689075217	3.4833524869435885e-06	0.013410559254479652	0.00019535730496777825	0.10042970759409352	735
ORF1a:P732S	0.016806722689075217	-8.04749105975553e-06	0.011177662861767163	-0.0006286759583246799	0.09879284687616359	736
ORF1a:N2370K	0.016806722689075217	-2.1983707257902196e-05	0.013562024077262537	-0.0012059213076942921	0.10043909691754838	737
ORF14:V27F	0.016806722689075213	-1.735530457743072e-05	0.011612716499565663	-0.001285967101393335	0.09995330931442332	738
ORF14:F8S	0.01680672268907521	-1.0726879983932553e-05	0.01148430882640723	-0.0008168583849684336	0.10021374680881241	739
N:S206P	0.016806722689075203	2.672807367731679e-05	0.010837695965719214	0.0022116941800004795	0.09856158452086422	740
ORF1b:M1693I	0.0168067226890752	-2.2127276860638538e-05	0.013377804913489099	-0.0012560506424479318	0.10078393653462596	741
E:L51I	0.0168067226890752	-3.243831983630766e-05	0.013724417239843136	-0.0016897032388966224	0.09903939331018821	742
ORF1b:T792N	0.016806722689075196	-7.155562883156292e-06	0.011742580232659245	-0.0005079411898755149	0.0989333483169165	743
ORF8:T87I	0.016806722689075192	-9.230409964085095e-06	0.013425927865600384	-0.0005117829447270597	0.0999703310969893	744
ORF1a:S2015R	0.016806722689075192	6.107726554717081e-06	0.013452045703799771	0.00033356531488174207	0.09941149020805307	745
ORF3a:K136E	0.01680672268907519	1.1750193419660543e-05	0.0114300676066124	0.000888267148235915	0.09937587658634117	746
ORF1a:V1287M	0.01680672268907519	-1.1976823523563655e-05	0.011342110135571999	-0.0009122473405771503	0.09898311951242497	747
ORF1a:E441G	0.016806722689075185	-4.846859487628434e-05	0.013442251787785913	-0.0026342621245261672	0.09906509013249928	748
ORF1a:E972K	0.016806722689075185	-4.976562214285639e-05	0.014148374139531026	-0.0024881990439878463	0.1000121349751962	749
ORF1b:T17I	0.016806722689075185	4.565327731669086e-06	0.014577156094824751	0.0002102720740876057	0.09892969360383336	750
ORF1b:V364L	0.016806722689075182	-4.520853232390137e-06	0.013702876978817299	-0.00024384078955886737	0.10063602664941584	751
N:N8T	0.01680672268907518	8.320489357539586e-07	0.013482867902066886	4.466405401030709e-05	0.09878405992993985	752
S:R190K	0.01680672268907518	5.28748654646063e-06	0.011551076047872626	0.0003826739146429821	0.09826729184670831	753
ORF1b:Y1784C	0.01680672268907518	2.7369618692062695e-05	0.011413064239208872	0.002032953907480567	0.09834224695095915	754
ORF1a:A540V	0.01680672268907518	-1.2950286165751568e-05	0.012035281896081445	-0.00089870585445178	0.10025549204201471	755
N:P344L	0.01680672268907517	-3.753161450067034e-06	0.010780136774361872	-0.00032261757682328627	0.09994646169840345	756
ORF1a:A1314V	0.01680672268907517	2.0977251559450353e-05	0.011138943655441193	0.0016926872162421464	0.10004529972797983	757
ORF1b:S2294I	0.016806722689075165	-1.2016559151107827e-05	0.015453517127221166	-0.0005089321160581102	0.10056845374029483	758
ORF1a:T151A	0.016806722689075165	-1.2532780697999001e-05	0.012100729201040062	-0.0008448915735023173	0.09935113679711635	759
S:A688S	0.01680672268907516	1.6584523012258507e-07	0.00954374547314748	1.8711849775920472e-05	0.10137379607242474	760
S:Y1272D	0.01680672268907516	1.4909298975131423e-05	0.01160741794048431	0.0010926614874559608	0.09936282467325333	761
ORF14:L53R	0.016806722689075158	1.7436484236066247e-05	0.012684970179453425	0.0010484957505640788	0.09836012326044538	762
ORF1b:Y1678D	0.016806722689075158	-5.359549045557101e-06	0.014881477179546751	-0.00024132256896969238	0.09985726060855392	763
ORF1a:A3209S	0.016806722689075154	-2.2263504362509968e-05	0.014208909384869108	-0.0010928697514290054	0.09954570967397493	764
ORF14:G50V	0.01680672268907515	1.3828123706909774e-05	0.010167143084098032	0.0013372896313727921	0.0999750427475682	765
ORF1a:D1089Y	0.016806722689075147	-2.7267818875957814e-05	0.012924454225522856	-0.0016527644858430031	0.10060854582921752	766
ORF1b:V2120L	0.016806722689075144	-3.090904344432155e-06	0.016274455958562334	-0.00011790856528582342	0.10051620499681367	767
ORF1a:A776V	0.016806722689075144	-1.0618311927516138e-06	0.01183529034779784	-7.70062781341375e-05	0.10078922803327402	768
ORF1a:T2154I	0.016806722689075144	-8.213937744260846e-06	0.010773143466440325	-0.0006789980565866628	0.09794690032337869	769
ORF1a:G2035R	0.01680672268907514	-1.3055561825640203e-05	0.013072401091204628	-0.000780462076739202	0.1010696479235064	770
ORF1b:K2579R	0.016806722689075137	-1.5196248919259752e-05	0.014764081429184268	-0.0006907064020100173	0.09953475385109878	771
S:I119V	0.016806722689075137	-1.0453992384330381e-05	0.01265143590231703	-0.000656217483845611	0.10023363250384662	772
ORF1a:P271S	0.016806722689075137	1.2423916926484362e-05	0.012914894448537516	0.0007123329175853258	0.09778939915555133	773
ORF1a:P804L	0.016806722689075133	4.635613812333559e-06	0.011760161280624725	0.00033136729408565036	0.09942877671078358	774
ORF10:F35S	0.016806722689075133	4.4732561951693605e-05	0.011267660553108138	0.003477096189247997	0.09928130042506805	775
S:L176F	0.016806722689075133	-3.193308342056972e-05	0.01357546935998758	-0.0017446839065223198	0.10032943128874428	776
N:I84V	0.016806722689075133	-1.0447053350161216e-05	0.010694134721121934	-0.0009491868353549297	0.10193092749051808	777
ORF1a:I1128V	0.016806722689075126	2.6220297052214623e-05	0.016367447454057302	0.0010022710413332483	0.10118916153902784	778
S:M1237T	0.016806722689075126	1.0005357935503295e-05	0.009233733016711453	0.0011656297653882012	0.09965793025225007	779
M:T208I	0.016806722689075123	2.3562871475798723e-05	0.012659023716185755	0.0014937853593911682	0.10078206626338497	780
ORF1a:A3456S	0.01680672268907512	-5.5733186051364385e-06	0.015437790011739583	-0.00023249155321166033	0.09970814372962523	781
ORF1b:K2307R	0.01680672268907512	-2.7019930749877395e-05	0.011925100594004093	-0.001898589963902207	0.09994436055917053	782
ORF1a:D2456E	0.01680672268907512	-4.683581941755117e-05	0.012050646176097366	-0.003301130433309256	0.10111709481946947	783
ORF1a:L642F	0.01680672268907512	-1.798648385002726e-05	0.01332314793875608	-0.0010186120139099302	0.10025732044896173	784
ORF1a:G192D	0.016806722689075116	2.545900298045686e-06	0.012555543943847928	0.00016333571221134236	0.1005668501564541	785
ORF1b:I192V	0.016806722689075113	1.4753640209729481e-05	0.012357285165808833	0.0009645113339804156	0.09990959891811974	786
ORF1b:L1701F	0.016806722689075102	-1.8138226967245604e-05	0.011573656446777532	-0.0013652639629010907	0.10040188565035435	787
ORF10:Y14C	0.0168067226890751	1.379980701832421e-05	0.011250722002877514	0.0010967828937145905	0.10029483807211075	788
ORF3a:I158V	0.0168067226890751	1.3228660943531614e-05	0.014584053180178667	0.0006259085436832206	0.10031536592157318	789
N:T24I	0.0168067226890751	1.3094094506238884e-05	0.012847694924623022	0.000797342577866151	0.10025278548874506	790
S:N440T	0.016806722689075095	-2.203635601122428e-05	0.012045513087561409	-0.0015034591902098144	0.09948380185784604	791
N:R40C	0.016806722689075092	-1.8965034390749294e-05	0.014313106042030099	-0.0009224554166016019	0.0998186292104969	792
ORF1b:A373V	0.016806722689075092	-1.7832969457798408e-06	0.010918331396046714	-0.00014914520216571342	0.099850122955743	793
ORF1a:P1207L	0.016806722689075092	1.4586808394205384e-05	0.012850189589457064	0.0008948547127043722	0.1006442052770054	794
ORF3a:Y189C	0.01680672268907509	3.088508410843802e-05	0.013427139930297706	0.0017562007913410626	0.10123530946064732	795
ORF1a:N3985H	0.01680672268907509	-7.769421857867521e-06	0.01146604270111255	-0.0005942319330104605	0.10027430728269107	796
S:F1121L	0.01680672268907509	2.967094722946737e-05	0.013009416987117682	0.0018077228156151352	0.10152905626603874	797
ORF1b:D1127Y	0.01680672268907509	-2.5264760435749062e-05	0.012373958024587052	-0.0016648014512193553	0.1004323247925008	798
ORF1b:P1666L	0.016806722689075085	1.150794521849147e-05	0.013364059009843195	0.0006425293369911784	0.0998566847234738	799
ORF1a:S2600A	0.016806722689075085	-3.007113945788183e-05	0.014698865288660741	-0.0013668956621842746	0.09909144087755535	800
M:S214R	0.016806722689075085	1.738237379636083e-05	0.012199333016081094	0.0012302692019837758	0.10262445328099358	801
M:N121K	0.016806722689075085	-2.184186177643687e-05	0.014128463541296711	-0.0010802538687598672	0.09935457580156638	802
S:T415A	0.016806722689075085	-1.612453773648143e-05	0.015085335848284151	-0.0007160073702997893	0.10052158423163286	803
ORF3a:S177I	0.016806722689075085	3.1422172723417e-05	0.015756097688949464	0.001285289119758383	0.10076193745582555	804
S:T259I	0.01680672268907508	-2.4420756299304233e-05	0.011736034451960572	-0.0017414205463750947	0.09908947716977737	805
ORF1a:L4111F	0.016806722689075074	-1.4132810516727528e-06	0.01489415755931871	-6.329465101366989e-05	0.09967473618009907	806
ORF7b:L25F	0.016806722689075074	1.3437876629430796e-05	0.01089427425298579	0.001185974666867765	0.10233916176689536	807
ORF1a:H2125N	0.016806722689075074	4.840440782612201e-06	0.012744843794530145	0.0002963362579347468	0.09972006919982408	808
ORF1a:F2321I	0.01680672268907507	-6.462370736345379e-06	0.01228163555265674	-0.0004346817003009727	0.10072608774165254	809
ORF1a:L1375F	0.01680672268907507	3.982680862289155e-06	0.014454690910960532	0.0001912458202309388	0.1001650603106833	810
ORF1b:F1960L	0.01680672268907507	-3.63215813967209e-05	0.013859956858302751	-0.001906781464261647	0.1004044945699988	811
ORF1b:T310I	0.01680672268907507	3.153209576177442e-05	0.01193155469105164	0.002200643061881621	0.09965315884668927	812
N:A134V	0.016806722689075067	-3.4383578184341417e-06	0.010647749561934977	-0.0002912589855341923	0.09799864334260097	813
ORF7a:T39I	0.016806722689075064	-1.218144954980776e-05	0.010660325918430736	-0.0011008130295560878	0.10133335858812643	814
ORF1a:S2285F	0.016806722689075064	6.920087832103191e-06	0.014850829446806546	0.00031927047199259195	0.10087235406552571	815
M:R44S	0.016806722689075057	2.3218646320144153e-05	0.012859893129769203	0.0014214417718675027	0.10060992293507037	816
ORF1a:P4312T	0.016806722689075054	2.7287179204678645e-05	0.012367867747822683	0.00176093352148721	0.0993390094751916	817
N:A35T	0.016806722689075054	1.0963641033135568e-05	0.013887626582550282	0.0005822799570871286	0.10120675375473785	818
ORF14:G22E	0.01680672268907505	9.260972425215412e-06	0.014475209484776704	0.00044700761046074773	0.10056568572453603	819
N:P168S	0.016806722689075047	-1.573359432412662e-05	0.011826309274488946	-0.0011132476826609299	0.09947280086364914	820
S:N460K	0.016806722689075047	1.8178040512258412e-05	0.015467568876317317	0.0007647291374376877	0.10032057814795052	821
ORF1a:K1895N	0.016806722689075047	1.5511007142198407e-05	0.011666330510085773	0.0011241647739352373	0.099312022274048	822
ORF1a:C2210F	0.016806722689075043	3.5895286332890714e-05	0.013594128325634258	0.0019391543677344705	0.09989840507638142	823
ORF1b:P821S	0.016806722689075036	-1.706256748994535e-05	0.01058058740005177	-0.001543742707752875	0.10062931447867236	824
ORF1a:L845R	0.016806722689075033	1.922504317038431e-06	0.014487111797210631	9.190008607906373e-05	0.10016267853357734	825
ORF1b:T2081I	0.016806722689075033	-3.009670522710988e-06	0.01234882315930133	-0.00019739723035422388	0.10000824091365067	826
ORF8:V33G	0.016806722689075033	3.0654707884923972e-06	0.012606676978999518	0.00018733041931887125	0.09854972458110511	827
ORF1a:K4039R	0.016806722689075033	-2.202067303603797e-06	0.01233891768477806	-0.00014114305366179976	0.09878501973833924	828
ORF1a:T2277I	0.016806722689075033	2.782029409090246e-05	0.011112447752847348	0.0022527258876069304	0.0999710322568959	829
ORF1b:A37S	0.016806722689075033	2.4161497179311907e-07	0.010873432458237471	2.1229438094153764e-05	0.10192341827145747	830
ORF8:L95F	0.01680672268907503	1.7212983606546642e-05	0.012919965244322481	0.0010221194407985857	0.09955465905770915	831
ORF1a:V2100G	0.016806722689075026	-2.4065298177212753e-05	0.01259745061649107	-0.001517217562463657	0.1000142304884205	832
ORF1a:S1534I	0.016806722689075026	-1.95333174486287e-06	0.015687017298104153	-7.945787524938189e-05	0.10005083363641414	833
ORF3a:V256F	0.016806722689075026	2.1996603174449267e-06	0.01043286780894721	0.00019258057779985161	0.09761831384074458	834
ORF1a:P80S	0.016806722689075022	-2.5325835146740052e-05	0.015966142462680296	-0.000975599507207253	0.09909081418594767	835
S:A829T	0.016806722689075022	1.4644893728040788e-05	0.013323748518849817	0.0008379086686010478	0.10077827215835593	836
ORF1b:A2132T	0.016806722689075022	-8.848944983026292e-06	0.013363200892812831	-0.0005015654751252859	0.10060585708493876	837
ORF1b:A390V	0.016806722689075022	-1.6857477311307816e-05	0.01235513089315064	-0.0010661773732522477	0.09825182484151938	838
S:T22N	0.01680672268907502	-2.8056100471713107e-06	0.011080817672350262	-0.00022639029037906642	0.09953732007913701	839
ORF1b:I2687V	0.01680672268907502	-2.2012339843214695e-05	0.01176185915023813	-0.001610493020732862	0.10059291694498104	840
ORF1b:D1292G	0.016806722689075015	-7.025574222156946e-06	0.012530022486312447	-0.00044231398356405264	0.09941960705561044	841
S:Q957H	0.016806722689075012	-8.216630242131372e-06	0.01199673229363871	-0.0006039568526885814	0.1028517455913091	842
ORF1a:K2143R	0.016806722689075005	2.278120112649132e-05	0.011906928166128712	0.0016056829856023432	0.09995075725313002	843
M:V70I	0.016806722689075005	-8.183341592754336e-06	0.011573797810930427	-0.0006116586097001332	0.10005921515076824	844
ORF1a:H1141Y	0.016806722689075005	-6.012561252329303e-06	0.013441711541717615	-0.0003342803935073745	0.10022542225254831	845
ORF1a:L3585I	0.016806722689075	1.837072934220666e-05	0.01577153335683887	0.000741024853759075	0.10016488963940982	846
ORF1a:S3983F	0.016806722689074995	3.2674265177429066e-05	0.01129346080917725	0.0025803684891700465	0.10032824740162988	847
N:S180I	0.016806722689074995	-7.5014558430946035e-06	0.013067726966893855	-0.00043611260744828915	0.09963742738828214	848
S:S698L	0.01680672268907499	2.2517386393366492e-05	0.013206991637229243	0.0012936260288568453	0.10009529178006701	849
S:G1171V	0.016806722689074988	3.898560808789179e-06	0.011282827054100492	0.0003022474399468632	0.0993447923627116	850
ORF1a:E743D	0.01680672268907498	5.1704892995349955e-06	0.01086759817890088	0.0004430891442251002	0.10060258550935974	851
ORF9b:I5L	0.01680672268907498	9.836965092385738e-06	0.012374157924836442	0.0006498461954993304	0.10057301069518434	852
S:L8V	0.016806722689074977	-5.710467241386289e-06	0.011909923943620351	-0.00039704948764457843	0.09930979027279595	853
ORF1b:P1936S	0.016806722689074974	3.6949435594373046e-05	0.015581113702572293	0.0015341061348328416	0.10038592144943026	854
ORF1a:C4299W	0.01680672268907497	-1.3727113964078172e-05	0.012989702426240599	-0.0008201247921817503	0.1004003684803287	855
ORF1a:V4102G	0.016806722689074967	-2.9664587675940436e-06	0.01526616217564126	-0.00012805237351018548	0.10030075085828334	856
ORF1b:I162V	0.016806722689074967	-1.1461586952754337e-05	0.013554566492539142	-0.0006196052673688813	0.09965809191544457	857
N:Q240K	0.016806722689074963	-1.9476935791307845e-05	0.01419713114476733	-0.0009585415848383323	0.09959236639441868	858
ORF1b:D2318Y	0.01680672268907496	-9.1406729395574e-06	0.012205604157965105	-0.0006082744051641655	0.09956621206668502	859
S:Y28H	0.01680672268907496	9.876773742398127e-06	0.014074007534244745	0.0004984896093771338	0.0999845718391481	860
ORF6:F2S	0.01680672268907496	2.3057002839601495e-05	0.013686954007375083	0.0012511545134884943	0.1008156674001886	861
N:D3E	0.016806722689074956	-1.1966392127160673e-05	0.014398182545386433	-0.0005812112664229808	0.10034273568749287	862
ORF6:I32V	0.016806722689074953	6.165042521671029e-05	0.012297628474151409	0.004036990307166309	0.09943287480115208	863
ORF1b:Q2425K	0.016806722689074953	7.607941429180244e-06	0.013977053040806623	0.0003919529848179565	0.10032190511199125	864
S:G142C	0.016806722689074953	2.6590178755160404e-05	0.010561331356284382	0.0023646749863066993	0.09956866943619115	865
ORF1a:P2221S	0.016806722689074953	-9.250916022247338e-06	0.01248268405377208	-0.0005947633745284715	0.10008757544431804	866
ORF1a:L3977V	0.016806722689074953	4.419834903847413e-06	0.013873666798003196	0.00022923641704105367	0.09991459243756669	867
S:A892S	0.01680672268907495	-7.07355245949448e-06	0.011737886084949566	-0.0005132942710789647	0.09998818060207433	868
ORF1a:L1762F	0.01680672268907495	2.223037388935454e-05	0.011616493350026515	0.0016049651667890082	0.09869106695873378	869
ORF1b:V839L	0.016806722689074946	3.806625267314888e-06	0.011430530655300841	0.0002934588136914377	0.10036171546305686	870
ORF9b:L14F	0.01680672268907494	-3.488885506478996e-06	0.01310230821881044	-0.00020251042061968064	0.09982222877237344	871
ORF1b:P1727S	0.016806722689074932	-2.522908488554011e-05	0.013460338719111464	-0.001404933402276443	0.10043645745358924	872
ORF1b:Q866H	0.016806722689074925	-4.497816978526447e-06	0.014456758251292303	-0.00021636185869930032	0.10026731623490832	873
ORF3a:F105V	0.016806722689074915	-1.6257640767241506e-05	0.01312759932386545	-0.0009601778187579892	0.10088185248517534	874
ORF3a:V121L	0.016806722689074897	-1.1230694185219403e-05	0.011732250314123038	-0.0008262251607393633	0.10062659741561837	875
ORF3a:A72T	0.016806722689074894	-2.0226434430834455e-05	0.013364776662246145	-0.0011212489322084294	0.09950066564859485	876
N:S37P	0.016806722689074894	1.2589708334327542e-05	0.014547839515343938	0.0005955234205055779	0.10005356323492735	877
ORF1a:Y118C	0.01680672268907489	-2.2201804911794778e-05	0.014146709849594171	-0.0010997891275462883	0.09956118470797846	878
ORF1a:R2267G	0.016806722689074887	-3.0496483627807477e-05	0.014812808440480926	-0.0014199250898741403	0.101065586832809	879
ORF1a:F3132V	0.016806722689074873	1.8136785459093705e-05	0.01454021794180679	0.0008591082428626518	0.10006887903236633	880
N:G18C	0.016806722689074863	2.0331545492356506e-06	0.013090799900290261	0.00011973118135955384	0.10045795169436349	881
ORF3a:S209A	0.016806722689074856	-2.498847786824624e-05	0.015122881425643468	-0.0010896638825885318	0.09985864340949968	882
ORF1b:E2661G	0.016806722689074852	-6.858617063266727e-06	0.01294155923475188	-0.00041428530611294784	0.10058065712155814	883
ORF1a:A4394V	0.016806722689074845	-3.5314530587145625e-05	0.011397818363667727	-0.0027559559227668716	0.10065155545646813	884
S:F486L	0.016806722689074842	-1.6133167221170328e-06	0.011979148513332993	-0.000113320146724978	0.10039669651845538	885
ORF1a:P1213L	0.016806722689074842	7.906476608038142e-07	0.016431793868710434	2.949747658991239e-05	0.10036583390073918	886
ORF1b:V2475I	0.016806722689074835	9.170323954673014e-06	0.013970419677392567	0.00048164998305566406	0.10124604510048538	887
ORF1a:P1054L	0.01680672268907482	1.4750759344827645e-05	0.01451264932874256	0.0007158264302644315	0.101095707324035	888
ORF1a:S428N	0.01680672268907481	-3.1978843549524216e-05	0.013416879421567454	-0.0017850413235254686	0.10022513286293956	889
ORF1b:E2284G	0.016806722689074793	4.0387419042531124e-06	0.01389067052629743	0.00020923042956626198	0.09997965892461001	890
ORF1a:H3233Y	0.016806722689074793	-1.4613118103323408e-05	0.014027171461609207	-0.0007387097076379239	0.09972955558055795	891
ORF1a:T1854I	0.016806722689074734	2.0642127761887346e-05	0.012385124554138802	0.0013449445510081148	0.09996239100637482	892
ORF1a:E352K	0.016806722689074717	-8.278215857067236e-06	0.013602575430596456	-0.00043401959585119933	0.09849253206796077	893
N:R203S	0.016806722689074675	-4.028798395684897e-06	0.01393501406910269	-0.00020610663454748217	0.09967005991274033	894
ORF1a:Y4080H	0.016806504768001242	-1.9234812780057365e-05	0.009025817755352538	-0.0023808373569320336	0.1003890461654419	895
ORF1a:M3129V	0.01680645007641127	6.595434422277657e-06	0.013897115276270147	0.0003342275180349974	0.09892854667513752	896
ORF1a:S2030L	0.01680645007640897	1.3064344190620045e-05	0.014107916398269037	0.0006520592726608897	0.09966748516751496	897
ORF1a:N2065D	0.016806450076402624	-1.846840830563153e-05	0.014386492403359293	-0.0008885785754848198	0.09978637489017819	898
ORF1a:K2208N	0.016806386015994997	-9.31849743267629e-06	0.01244126010676803	-0.0005833764913678465	0.09843700289123097	899
ORF1a:Y534C	0.01680638601597781	1.239138548401538e-05	0.013205305833928586	0.0007178641344718922	0.10050756975609426	900
ORF1a:P4220S	0.016806386015969513	-1.705206031215711e-05	0.013600435006072775	-0.0009552489119481922	0.10178970678705763	901
S:A846V	0.016806332069208365	9.009491271422151e-06	0.01370685650446686	0.00047818214484504206	0.09985723214136638	902
S:A1020V	0.016806332068781613	-3.964045479146443e-06	0.012346818871051247	-0.0002629195394670642	0.10055316201477106	903
ORF14:G50S	0.01680620104124637	-2.1243372514953366e-05	0.013770666047694322	-0.0011204832386265489	0.10000441058730544	904
S:D253N	0.01680615679535517	-2.1693145320021282e-05	0.011521468905160093	-0.0016007435314434808	0.09895811751938953	905
ORF1a:S428G	0.0168061567952876	2.318544417031751e-05	0.012324173674783853	0.0015156567928339532	0.09963250672179351	906
N:R10P	0.016806156795285392	-2.6476583054782055e-06	0.012412907931121835	-0.00017249567836848746	0.10019153761686757	907
N:Q28R	0.01680615679523973	1.3502664874723415e-05	0.01289518042647945	0.0008166774093624183	0.10028333936149897	908
ORF9b:R25G	0.016806156795237618	-2.2086610462603812e-05	0.012906394722608924	-0.0013312521509703612	0.10019195980703234	909
S:T572N	0.016806156795224538	-1.828881480570925e-05	0.012924469091493744	-0.0010804615165857067	0.0993343212010734	910
ORF9b:E7Q	0.016806156795122984	-3.7141955586468016e-05	0.013952856409091862	-0.0019002160588565242	0.09978265071804455	911
ORF1b:D884Y	0.016806101532989726	-1.4537500667428277e-05	0.011647489342148805	-0.0010724499176490204	0.10003485338051117	912
M:L90F	0.016806101532986936	-3.3330607556861907e-06	0.01168375917566635	-0.0002449946439173158	0.10017007417761387	913
M:L124F	0.01680610153266721	2.6564197439215003e-05	0.0142599137949482	0.0012992311510934126	0.09971848178556945	914
ORF1b:R2257K	0.016806054377649628	-1.9330964366266164e-05	0.012586550353465105	-0.0012274250314825512	0.10028718296589563	915
M:W31C	0.016806021228767197	-1.6719935872630654e-05	0.015276010033452568	-0.0007159934936761107	0.09996231130047774	916
ORF1a:E386K	0.016805981305502007	9.176576784343963e-06	0.012160279118161732	0.0006244391864670421	0.10030901724310837	917
ORF1a:N3537D	0.01680571096742914	2.3350403840722705e-05	0.011491180492791042	0.0017703724440466069	0.10004207122448146	918
M:I52T	0.016805710967083838	-1.367545360618682e-05	0.012626711557231185	-0.0008559032747276977	0.0998886274493346	919
ORF1a:I664V	0.016805483224394683	2.4557738544148993e-05	0.011208509375006387	0.002029970955387532	0.10188574967893459	920
ORF1a:A3755S	0.016805445398497765	1.2359588847886633e-05	0.010911158325654997	0.0010406435076146458	0.1001144240283929	921
ORF1b:D1381Y	0.01680544539629162	-1.6510384565215335e-05	0.015122000815422589	-0.0007162933959186082	0.09960133616747198	922
ORF1a:I2057T	0.016805299211208893	-1.1516779674685162e-05	0.0119706545457925	-0.0008000842900914382	0.0997714944649537	923
ORF1b:E735D	0.016805299209733712	4.179470089663222e-06	0.014205545568501649	0.00020481422087751668	0.09944351307160045	924
ORF1a:V862I	0.016805299208805437	3.990944073579484e-05	0.015429704240387756	0.0016498196781184933	0.0991926310117134	925
ORF6:K42N	0.016805160627027443	-1.2855013012130984e-05	0.010243973071631753	-0.0012132721518944838	0.09951289218769634	926
ORF1a:P3447L	0.016805160625584663	-1.900181780131156e-05	0.012534618153053784	-0.0012272950191000583	0.10072940879902922	927
ORF1b:I441V	0.016805160624650078	1.7082880888177434e-05	0.013730275709308442	0.0009163357018861483	0.10055607434002337	928
ORF1b:S69F	0.016805034614012535	2.2610621993506605e-05	0.01253570777711827	0.0014223724557366427	0.09941582775422522	929
ORF1a:G2269A	0.016805034613391844	-5.348146878157699e-06	0.013373989251089333	-0.0003003132469594913	0.10021774730562162	930
ORF1a:M2410V	0.016804880217103486	-1.5628597128544504e-05	0.013642962696525606	-0.0008383681187764581	0.09991968804168364	931
ORF1b:T243N	0.016804869468648925	6.925867480555617e-06	0.013642957385168014	0.00036755439508084296	0.09938694243318391	932
ORF1a:T3058I	0.016804725558128487	1.185598962376245e-06	0.011987965970236901	8.286160806598564e-05	0.10021970694867972	933
S:P631S	0.016804459955021965	-1.0577513299992121e-05	0.01282879296451717	-0.0006373059918827936	0.09957705097927046	934
ORF1a:V1300A	0.01680445466494581	-1.3886452307989405e-05	0.012858484607678411	-0.0008356571508088375	0.09974547783728493	935
ORF14:Q46L	0.016804454662189685	4.350513031291652e-06	0.014581380194794739	0.00020669844324926325	0.10050695156229333	936
ORF8:D35Y	0.016804348629343317	2.328916587230707e-05	0.013692334416061568	0.0012388095434666033	0.09985504489593862	937
M:K15N	0.016804348628641476	1.5082013242800849e-05	0.013974455390476192	0.00076060746160843	0.09923686144062913	938
S:K113M	0.016804137725976574	-3.4830859442890936e-06	0.01158084322258871	-0.00025708737760632904	0.09949403266679857	939
ORF10:M1I	0.01680413772160466	3.2710592611000836e-05	0.01377381383324178	0.001725862148937227	0.10003446505704829	940
ORF1a:E2212G	0.016804121385914247	5.575607465157914e-06	0.012769280838560429	0.0003463348791499415	0.10063891097243152	941
S:D1153Y	0.01680394410303927	-1.253010696776266e-05	0.013114703598500053	-0.0007441510995985463	0.10106483706269098	942
ORF1a:A3995V	0.016803804238324525	1.2397708746059187e-06	0.011062215285516257	0.0001006029515308634	0.09964982355645022	943
ORF8:Q29R	0.01680380423319166	9.248459537176565e-06	0.01316673139152968	0.0005344863039311221	0.10009340912668867	944
S:T284I	0.016803771600355375	6.059228566891606e-06	0.014243914100455305	0.00030459067778531	0.1009896915968464	945
S:R246G	0.016803771597777906	-2.31566056972379e-05	0.0150335943668314	-0.0010366895996777054	0.10058360512529081	946
ORF1a:A4257V	0.016803738187304174	-1.7709542696756125e-05	0.009439788924841423	-0.001987527134760989	0.09998391039574597	947
ORF1a:S911F	0.016803738185434867	1.5234340211841622e-07	0.01020352265085905	1.4315439926043474e-05	0.09891010270553825	948
ORF10:V32L	0.016803738174534146	1.7007331423274145e-05	0.014433707552561459	0.0008190599666803528	0.10016210554224349	949
S:E180G	0.01680344512409794	-9.352669182892279e-06	0.014452668696090154	-0.0004392076470187684	0.09904009034180451	950
ORF1a:L4386F	0.016803253161119892	0.00013619743990487385	0.011698827871543426	0.010009143453821019	0.0997958133514664	951
ORF1a:N2498K	0.016803100661476375	3.6707463574545856e-05	0.01164484833249193	0.0026802983251470736	0.0994701483653068	952
ORF1a:P926S	0.01680310065868326	3.570221081046528e-05	0.01252089404114752	0.0023100473829483284	0.1006898585177399	953
ORF1a:G295C	0.01680310065682611	9.707055933489377e-06	0.012761778770367768	0.0005838278633297963	0.09896973876705428	954
S:A684V	0.016803100652322663	8.650082467422323e-06	0.013862783587926713	0.0004444511465228454	0.09936834929940261	955
ORF1a:G442S	0.01680296717229857	-7.279532055496304e-06	0.012990535440894223	-0.00042941074307993924	0.09977180271219897	956
ORF1a:V3660M	0.016802961552370262	-2.9665016411886243e-06	0.01220915470434181	-0.00019709116339199813	0.09951671642712358	957
S:P384L	0.0168027074057518	-1.4763173686529981e-05	0.013390769323450877	-0.000816904323533761	0.09960632572115595	958
ORF1a:E1244D	0.016802666045161223	1.2563622836751697e-05	0.013338132974437773	0.0006863390718491328	0.09858177345526775	959
ORF1b:S2363F	0.016802620571213046	1.0623829612520142e-05	0.010388086527769944	0.0009966970152427324	0.10061332644642051	960
ORF3a:L65F	0.016802452928146142	-1.5946993049829623e-05	0.012007742636089872	-0.0011220960140353416	0.1007187694097852	961
ORF1b:A1058S	0.016802452916869607	6.356263727207579e-06	0.013922384266516794	0.00032891560027023477	0.10015038001819206	962
ORF3a:V55F	0.016802364942296134	2.8605734333979544e-05	0.012582382210898519	0.0017885503851599537	0.09947589354046364	963
ORF1a:T2300I	0.0168023488856137	-2.3029288726227025e-05	0.011664602678705728	-0.0016953017696064439	0.10006719488221312	964
S:G669S	0.016802311654089016	1.9274738500978136e-06	0.010090775344874242	0.00018388620886620655	0.09856077770416603	965
ORF1a:S2261Y	0.01680231165152488	-2.1671331535307044e-05	0.010655384515697924	-0.0018783850255652227	0.09918401090414786	966
S:Q949R	0.016802311650666854	2.728343300849301e-06	0.010981642952572868	0.00022900120575415452	0.10060871089931937	967
E:F20L	0.016802311650340983	-1.6493859805573472e-05	0.010983537104637658	-0.001371503355716332	0.10014730737702301	968
S:V483A	0.01680231164939399	-4.7699937046512905e-05	0.011256615955136709	-0.003831634393003056	0.1008164598188623	969
ORF7a:STOP122R	0.016802311648477945	-3.2135220496062097e-06	0.011440485765415852	-0.0002499170976968611	0.10089055057928509	970
N:T325I	0.016802311647747828	3.859358989686511e-06	0.011408380194043595	0.00029399099029553795	0.09957069524315564	971
ORF1a:Y3160H	0.016802311645135473	-2.616177568179559e-06	0.011739276485972967	-0.0001833777574006814	0.09828343033547803	972
S:H66D	0.01680231164433663	-9.429172195382862e-06	0.012150935614389445	-0.0006456922915199666	0.10054880495075082	973
S:N1187D	0.01680231164273366	1.2715735508223006e-05	0.012131400472449348	0.0008320279963867526	0.09812819135786087	974
ORF1b:K2674R	0.01680231163788964	2.9071519899403957e-05	0.013041995052700775	0.0016788725341132817	0.09909637897950495	975
E:T30I	0.016802311631325815	-3.1319445229432874e-05	0.014104643182992241	-0.0015549075989692489	0.09936999671103158	976
ORF1b:Q813R	0.016802311631035276	-9.06139266124392e-06	0.014165749540849187	-0.00044756719926951664	0.09955587860810314	977
ORF7b:M1K	0.016802311626516013	-1.8461049198026978e-05	0.014700372594551831	-0.0008327336112723184	0.09872748960854541	978
S:F486V	0.01680221225250011	6.220614104400487e-05	0.014772485800715211	0.0028371039963718475	0.09972470229525825	979
ORF3a:G251S	0.016801501208797986	-6.272631265924133e-06	0.010704428128787745	-0.0005439232204059357	0.09967838660752087	980
ORF1b:H716Y	0.016801501170689837	1.7200558867724242e-05	0.015339898232691789	0.0007450246391384876	0.10095433317269183	981
ORF1a:M3539V	0.016801361240692644	-7.270754508200308e-06	0.013405146907109141	-0.00040605356000856044	0.10017745508612529	982
ORF1a:Q3332R	0.016801361211233767	1.2437778220311336e-05	0.016215661723415233	0.0004715096908960735	0.09983983805073923	983
ORF1a:L1434I	0.0168013212398369	1.2962827802318162e-05	0.011452683850791767	0.0009940899032890441	0.10028804636284179	984
ORF1b:K1507N	0.01680078055529708	-1.9519938182622176e-06	0.01107935556579347	-0.0001605048701557314	0.10046593746678836	985
S:N481K	0.01680078054130555	3.737403265723177e-05	0.012362296705946125	0.002422368366122148	0.09949645018107219	986
ORF7b:L18P	0.01680077262074768	4.320442718865297e-06	0.011542535715476676	0.00032453502404562344	0.10003814565669154	987
ORF1a:E910D	0.016800772604582886	-1.702562637548599e-05	0.013348726360407421	-0.000996293230660467	0.10210841903643285	988
ORF1b:P1967S	0.01680077256409064	-2.5891814539416886e-05	0.016354400477449342	-0.000975341578730038	0.10037181900032684	989
ORF1a:Y1536H	0.016800772561863176	2.8816943424610484e-05	0.01644404294226553	0.0010647429619875927	0.09995006030146104	990
S:Q14R	0.016800255160394614	-2.184038838262125e-06	0.013380650645569269	-0.00011874951718640484	0.09866489791155351	991
M:L120I	0.01679943668098034	-1.6960989466025044e-06	0.009547115339666946	-0.00018757320659635576	0.10039942544089792	992
N:N11S	0.016799408325100594	1.2267908635241387e-05	0.01308082323445038	0.0007318692670131122	0.10103116527370262	993
ORF9b:M8V	0.016799408291631714	3.513721035497603e-05	0.014948357940902084	0.0016017376270780997	0.10091414363426704	994
ORF14:E11G	0.01679919083755619	6.921577303453711e-06	0.013289691016327699	0.0003876642225943054	0.09945736930909542	995
ORF3a:T223A	0.0167991825262034	-1.862077899457623e-05	0.015179606758242764	-0.0008060551382053012	0.09986887439004871	996
ORF1b:G2610N	0.01679896153520791	-5.337446459817886e-05	0.01515207587812167	-0.0022773769162267765	0.09894879845495179	997
M:D3N	0.016798666189889833	1.5802118681982253e-05	0.014726840789427806	0.0007323053882918447	0.10025053764315577	998
ORF1b:Q1867K	0.01679838499832704	-3.450373788732818e-06	0.011233833964466377	-0.00027122975698525844	0.09960061163306383	999
ORF1a:S2242F	0.016798290536166084	-2.449922577281733e-05	0.01232655752973218	-0.0016174124143123955	0.10014291619395246	1000
N:M234V	0.016798218310831853	3.869028775817104e-05	0.010246765298796735	0.0037202222423626833	0.10040965294821985	1001
N:D144Y	0.0167981256748509	5.097247006427332e-05	0.012563270834994637	0.0031819833743762407	0.09921198900477712	1002
ORF1b:R1813C	0.016798086975192555	1.1863515745270346e-05	0.011975941434818718	0.0008324223102113157	0.10031365963752951	1003
ORF3a:A72S	0.016798086916241396	-2.960716012011621e-05	0.01450130030556	-0.0014239705231528716	0.10055795572394972	1004
ORF1a:E899D	0.016797637760057136	-1.2081027517111792e-05	0.011934505150194166	-0.0008545173394394032	0.10036849278566395	1005
ORF7a:E95STOP	0.016797637755039986	1.2111493839324856e-05	0.012050639428143117	0.0008272043616393292	0.09958705308485379	1006
ORF14:P29L	0.016797637692898534	-7.4336784056934786e-06	0.01437248368918715	-0.0003562087591193397	0.09949001854537086	1007
ORF1b:Q2555R	0.016797389104093858	-1.0546548663010185e-05	0.013272188252084047	-0.0006067271151346579	0.1006644914093713	1008
ORF1a:Q526K	0.01679726257856417	-1.5232649467043179e-05	0.010720746244892509	-0.0013489618857535123	0.100878529948448	1009
N:K127R	0.0167972625415649	9.584666077789704e-06	0.012190919010117278	0.0006509648598399984	0.1004656834433838	1010
ORF1b:Y1072F	0.016797262511087974	-9.557216005398154e-06	0.013162958432323915	-0.0005447461648295411	0.09937530832915521	1011
ORF3a:Y154H	0.01679726249797116	2.640194979285948e-05	0.01353792468616737	0.001408050522150717	0.09885530675157689	1012
ORF1a:H83R	0.016797262480185864	2.174820402128598e-05	0.014200494560277397	0.0010650399297388285	0.0993688540353395	1013
ORF1a:K1247N	0.016797033027459395	1.00535986410849e-05	0.011760584941438883	0.000742007802000505	0.10103243815547952	1014
N:D415H	0.016797032996475756	9.341396383226205e-06	0.0127559275448387	0.0005730557341947032	0.09990737468959131	1015
ORF1b:K82N	0.016797032986097225	1.4563637401899776e-05	0.013233932536660038	0.0008448694752363434	0.10079379658077363	1016
ORF1a:E57K	0.016797032983918242	1.6217886714169528e-06	0.013279452881846275	9.320607524492832e-05	0.10067113816196357	1017
ORF3a:Q213K	0.01679699597823901	-1.9718405244010796e-05	0.013503398265810216	-0.0010907420729580424	0.10042528296569979	1018
S:Q677E	0.01679648271030384	-1.0078517731445855e-05	0.01559741443641463	-0.0004173146495337343	0.10036503296097013	1019
S:V445A	0.016796112821729742	5.5116629205686186e-06	0.011552421953873451	0.00041889605777004475	0.1007119831561564	1020
S:I210V	0.01679611275665695	3.888075257273225e-05	0.013466506719748014	0.0021608150586376698	0.10036854022273739	1021
S:R102G	0.016795811400055687	-5.2432175179865516e-05	0.013733634228665454	-0.0027075080947707164	0.09865318013331152	1022
S:T549I	0.016795612770295735	2.978344927696076e-06	0.012738617259545601	0.00018667760262694103	0.10085099052231114	1023
ORF1a:M585T	0.01679561274423096	1.7532151151439836e-06	0.013370467100692979	9.90113489195683e-05	0.10047806391107919	1024
ORF1b:E2315K	0.016795612710414475	5.493785380020852e-05	0.01407591368823941	0.0027502013458481434	0.09955444407992689	1025
ORF3a:R30H	0.01679560722100577	2.2222219477811974e-05	0.010447237620713715	0.0020541455256205304	0.10042307296115724	1026
ORF1b:P1095S	0.01679560712258136	-3.6272725527580215e-05	0.013286643477266142	-0.0020834867604898853	0.10067675265645791	1027
ORF1b:T1717A	0.016795571113959785	3.2440047241483635e-05	0.012060492321010587	0.0022187200582853574	0.0997171016826887	1028
ORF1b:V2691F	0.016794697064460077	-1.229777567148653e-05	0.01167245901656073	-0.00087025700365767	0.09818745906163659	1029
S:G257D	0.016794697050285613	6.975755148726972e-06	0.012152356597381262	0.00046683571964092283	0.0994127787247846	1030
ORF1a:L1683F	0.016794544727560323	-2.0365272949745795e-05	0.015077093357788042	-0.0008911316438593126	0.09973015606644861	1031
ORF1a:G3846S	0.01679447983148552	3.630967466714209e-06	0.011992925070038843	0.0002524410524184848	0.0999982888573461	1032
ORF1b:S425F	0.016793979649877812	3.903481619758815e-06	0.01481434595286209	0.00017320335759560477	0.0986810842017283	1033
ORF1a:G603S	0.016793920068005508	-3.4254531496209205e-07	0.012315283023543365	-2.260670538587579e-05	0.10004698547099554	1034
ORF1a:R3802C	0.016793369404563684	-1.3878271023797253e-05	0.012229415688574182	-0.0009336370985883804	0.10030175711372125	1035
ORF1a:E2619Q	0.016792704435721877	-9.798709613768426e-07	0.01152957408917954	-7.448638886040764e-05	0.10052339854693258	1036
ORF1a:K672N	0.016792612775694972	-3.266504384669453e-07	0.011557511290763559	-2.5114957549976082e-05	0.10134187020867941	1037
N:T205A	0.016792321483680938	5.196166874353892e-06	0.011410920679584297	0.0003947257706670223	0.09945428664077416	1038
N:G214S	0.01679232136073653	-2.821123109905134e-05	0.0135851125278106	-0.0015603787501968364	0.10102209504484141	1039
ORF1a:S1189N	0.016792282546734264	-0.00011249798773115657	0.01295225769432669	-0.006748639236451372	0.10009507813498206	1040
ORF1a:I3341V	0.01679225930186126	-4.8249698533150134e-06	0.012501720532543883	-0.0003160236932958154	0.10117663242144287	1041
S:N185S	0.01679225920614017	-2.0831198131082383e-05	0.013801003050135343	-0.0010931860066466382	0.09997124254820855	1042
ORF1a:A1146V	0.016792245305959266	-1.5122240584777127e-06	0.012732633036587905	-9.282942276488847e-05	0.09975916170385829	1043
ORF1a:P2605S	0.01679215425266991	1.6553192988895388e-05	0.012658572518014534	0.0010228315745293315	0.0995000579855109	1044
ORF1b:A1291S	0.016791914110204295	0.0001872155876802118	0.012799418793086973	0.011396174648353139	0.09922002069738349	1045
ORF3a:Q213H	0.016791907967777502	0.00020342904310478673	0.012103491783114166	0.01374396004629488	0.09854582916169755	1046
ORF1a:H1613Y	0.016791610734132312	3.5042676625332736e-05	0.013294095507362847	0.0020054109730793094	0.10054882495767277	1047
ORF1a:I2010T	0.016791510097359193	-6.0649013851129304e-05	0.012927870408014061	-0.0035895221446145247	0.09939285933971995	1048
ORF1a:T2158I	0.016791473002038985	2.0001080878789123e-05	0.01034153585924477	0.0018247059654997006	0.0987600845152648	1049
ORF1a:K1077N	0.016791472833200136	-1.375285142410116e-05	0.012957659314285087	-0.0008104442807615118	0.09946667296256305	1050
ORF1a:Q990L	0.016791055715514525	2.331010913409877e-05	0.013151518302536469	0.001377563420798683	0.1010927255558405	1051
ORF1a:V1025A	0.016790646822553296	-8.41907289615267e-06	0.010971424662037996	-0.0007080623237517264	0.10061344213549343	1052
ORF1a:S2083N	0.0167906468188885	-2.6065669042643277e-07	0.010837409356012219	-2.170987073459903e-05	0.09890531903382628	1053
ORF1b:S2339F	0.016790646657169034	2.531141649242593e-05	0.013187396263040206	0.0014726173858923474	0.10057731705757249	1054
ORF1a:V1550I	0.01679064659915685	4.8335061701013125e-06	0.013569651253501779	0.00025384262801155254	0.09833732852124559	1055
ORF1a:T3287I	0.01679012101305112	1.7373818090556464e-05	0.012337692298681953	0.0011526397075824414	0.10048585894034506	1056
ORF9b:M78T	0.016790120980062006	4.653568028805544e-05	0.01255170433989261	0.0029025188133101933	0.09908637178432483	1057
E:L21I	0.01679012091877168	2.7769421569143527e-05	0.0133482125697429	0.0015546208561007893	0.09986200055596385	1058
ORF3a:T229N	0.016790120859068797	-1.6786249038389718e-05	0.014055685352518643	-0.0008529450537922495	0.10018905843831853	1059
ORF1a:R3574K	0.016789889802545716	3.560624696544582e-05	0.013273830478609198	0.00195762484445206	0.09840417900860923	1060
S:R847K	0.016789625699917297	-7.678421965730806e-06	0.01045162140245137	-0.0007146732334954756	0.1008302047019532	1061
ORF1a:Y1734H	0.01678962529010995	-2.2620511621557247e-05	0.014869227908879774	-0.0010121341235637797	0.09945674810302614	1062
ORF1a:Q946H	0.016789579062546578	4.1469142615408766e-05	0.012607355341938126	0.002577883086523217	0.09936863596515504	1063
ORF8:D75V	0.016789579055028692	-6.62732627541341e-06	0.01269139684187984	-0.00040647056661384973	0.09939195359953872	1064
ORF7b:S31L	0.016789226064552774	-4.4128370986902976e-07	0.015868417997401664	-1.770840827635998e-05	0.10052276842493671	1065
ORF1a:S2625F	0.016789007839054935	1.504902661390096e-05	0.01362489516081111	0.0008128494706910984	0.10013132966017053	1066
ORF3a:E194K	0.01678888945450003	5.2290605306056805e-06	0.011252838761178963	0.0004150969858063892	0.10025853999885094	1067
ORF1a:P2144L	0.01678854593780448	1.7699174483519674e-06	0.012277758400201004	0.00012010689592664451	0.1011407681347965	1068
ORF1a:T3579I	0.016788545868199223	1.1112526957261524e-05	0.01298285515318211	0.0006748894108333861	0.10117439174132882	1069
ORF1a:G4203S	0.01678850567267611	-1.1932396921750506e-05	0.012174011650520167	-0.0007830257592278387	0.09861532505728579	1070
S:P1263T	0.016788114718303822	-1.6356808286902003e-05	0.01345873770492299	-0.0009357962789463588	0.10179528789798777	1071
ORF1a:Y2141C	0.016788090297211157	-1.5027673938389033e-05	0.013743660614435634	-0.0008030698929825836	0.10046611259868918	1072
S:I870V	0.01678752681883994	-3.203191245288645e-05	0.012882155976809173	-0.0019591369765582134	0.10072765692753997	1073
ORF1a:N2187S	0.0167874683502549	2.3028005914601068e-05	0.012405598436947175	0.0014528064934524645	0.09852512123694773	1074
ORF1b:A34V	0.01678740593412381	-4.06083483206745e-05	0.010565391838222988	-0.0036285853925977214	0.09980745988890749	1075
ORF1a:K837R	0.016787405685521572	-1.2042337426411788e-05	0.012796407226424599	-0.0007208031765127325	0.09899874373361538	1076
ORF1a:T2836I	0.016786714831104544	-2.7949012404823106e-05	0.014437152584619545	-0.0012863909614443338	0.09793730682088159	1077
ORF1a:S2024L	0.016786067773381038	-6.517915806393939e-06	0.013440127868682619	-0.0003610462269753259	0.10002939797799996	1078
ORF1a:L969F	0.016786067641713955	-1.803905916643039e-05	0.014376173704492025	-0.0008754638092427537	0.1001472936076315	1079
ORF7a:Q94STOP	0.01678606753068643	-1.7807610786974665e-05	0.01494047432268774	-0.0007822999265429044	0.09902274445032987	1080
ORF1b:S1187I	0.01678593175559275	6.054427996618381e-05	0.01564098235355195	0.0024979187745623084	0.10043511895612989	1081
ORF1a:V710I	0.016785731558232122	0.00011066854982185065	0.014837068698611218	0.004953280415305657	0.09914097110587783	1082
ORF1b:A1285S	0.016785636709344184	-9.407189094725589e-06	0.010823753257129963	-0.0007929652205589683	0.09937138737509725	1083
ORF1a:Q1759H	0.016785636688725566	-2.4755382967799524e-05	0.011017875639986121	-0.002030184001971637	0.09975666446110786	1084
ORF1b:P1666S	0.016785636237673485	-2.263313329561644e-05	0.014404116947501986	-0.0010983570838259042	0.10033688008298641	1085
N:A35S	0.01678561526530301	-4.84467883958533e-05	0.010801082821368898	-0.004090528002451312	0.09916528978380257	1086
ORF1b:M371I	0.016785441935785884	-2.2631360719832745e-05	0.012381712301450944	-0.0014926777409018932	0.10054518445623024	1087
ORF3a:G254V	0.01678535569425303	1.1316615996431647e-05	0.011635623759536362	0.0008448591192955731	0.10053294348219279	1088
N:M322I	0.016785355550623875	2.8155693810151764e-05	0.01247376197815246	0.001759701660672679	0.09859747833614663	1089
ORF1a:I2820V	0.0167853030525445	0.00020682345643771905	0.013160366526237045	0.011912588785505203	0.09917776905761522	1090
ORF1a:V3165I	0.01678528187718445	1.2588800393243545e-05	0.00930381312315414	0.001423882733682192	0.09893759357404308	1091
ORF3a:V55G	0.01678528169129547	-9.81309512847876e-06	0.011040055012374652	-0.0008038606220063263	0.09991822895131518	1092
ORF1b:T1038I	0.016785280475048674	-5.20950626336861e-05	0.01214991903149324	-0.003483612904602369	0.09929489641069497	1093
ORF1a:Q1201H	0.016785158217515358	2.9415194256424862e-05	0.011487031052566973	0.002170659022933859	0.09865385538896226	1094
N:N213I	0.016785158160320602	3.7318010624436e-05	0.012146556336066285	0.0025424095593313076	0.1002256885540679	1095
N:P344S	0.016785158043753603	4.017452862374395e-05	0.01305569944880913	0.0024530479630610297	0.10198921321776447	1096
ORF14:M60L	0.016785157984484773	6.536739244226004e-05	0.013259270591706663	0.0037255800360121503	0.10003230674194444	1097
ORF9b:R32P	0.016784789795272	6.0773775780246955e-06	0.012395987633166707	0.00039455918715682135	0.09987936402681138	1098
N:A55S	0.016784531170751512	3.1176411284247486e-06	0.011358592279424805	0.00024069616681672508	0.09980327437764602	1099
ORF1a:K2589R	0.016784531095510136	-7.362002907939512e-06	0.01189816488554334	-0.0005180348981997013	0.09980578911479168	1100
ORF7a:A66T	0.016784531047422366	2.243022520941963e-07	0.012168241976601699	1.492697025314316e-05	0.09926516052916357	1101
S:E583Q	0.01678453086662539	2.241482941513243e-05	0.01340089275713113	0.00124087675526214	0.09970049405109338	1102
N:P207H	0.016784491718397854	4.090892529303927e-05	0.014038985505405542	0.0020893653083636533	0.10030937714862433	1103
ORF14:L54M	0.01678449160191363	-2.161495199885796e-05	0.01469697395466839	-0.0010005555109060221	0.09998851258401224	1104
ORF3a:K61N	0.016783743010902887	-9.983762009694147e-06	0.013872402087255598	-0.0005116233459210006	0.09930567868148263	1105
M:D3H	0.01678373176431354	5.717846766526227e-06	0.01066680009417416	0.0005107020758217384	0.10080827905755534	1106
S:T1009S	0.016783731443038925	2.420427787249148e-05	0.012772752782835288	0.001488372956818426	0.10014912315344238	1107
ORF7a:V104F	0.01678373123701554	1.162855308150114e-05	0.014026555507968875	0.0005971272160615326	0.10051112019229441	1108
ORF1b:V1760I	0.016783604750737563	2.4191140522557057e-06	0.012454594216243895	0.00015843501632538978	0.10079209409015612	1109
ORF1a:V1025L	0.01678307387272044	1.2745185507716941e-05	0.013605840499357893	0.0006993554484012139	0.10078386539376177	1110
S:S247G	0.016783073657103124	-2.552843561468467e-06	0.01467403796075699	-0.00011919069758727401	0.1002670915980678	1111
ORF8:W45S	0.016783061323283856	-8.078754618855468e-05	0.01248137175262304	-0.00522845374264227	0.10027583686197299	1112
S:I1210T	0.01678306127934072	-4.6249369605121e-05	0.012689470286806668	-0.0028265107367228147	0.09916135006828576	1113
ORF1a:L293F	0.01678271525730167	8.172676379382477e-06	0.010113128816350143	0.0007737546344126573	0.0983992379261114	1114
ORF1a:A2129V	0.01678271488846873	2.8648184873618202e-05	0.012529308188691577	0.0018255294994589538	0.1000004021563447	1115
ORF8:Y111F	0.016782676151630916	4.398655713528462e-05	0.011618403101244831	0.003246839001610397	0.09976772822289941	1116
ORF1a:E1142G	0.016782675905362726	2.368336585575742e-06	0.013078523625326063	0.00013864121663588298	0.10006513369816135	1117
ORF3a:I63T	0.016782675769970695	5.026245397030971e-06	0.013851866329638063	0.00026402478453621726	0.1003938993878731	1118
ORF1a:A566V	0.016782214037797543	-4.204277810155874e-06	0.011019912456603227	-0.00033299085068822653	0.09807224576194812	1119
ORF1b:T1996M	0.016782213604886343	-2.0828758905720253e-05	0.013505412532192665	-0.0011199868064564742	0.09902739476147296	1120
ORF8:I58L	0.016782213019392735	8.15441783347108e-07	0.016235200928486068	3.057536291035552e-05	0.09941386936665592	1121
ORF1a:P2260S	0.016782154295682854	1.1756898188608527e-05	0.011888352678768487	0.0008269369781993099	0.09970037285692757	1122
ORF1b:R2613H	0.016782154221795947	3.156164029829744e-05	0.012356777871481149	0.0020512672087901656	0.09959691849812793	1123
ORF1b:T216A	0.01678215420631291	1.8012089826974302e-05	0.012597215613956905	0.0011514912228518847	0.10071516943977653	1124
ORF1a:V757F	0.016782154124549465	2.2911318263642252e-05	0.012975522459608842	0.0013803194633521954	0.10070464566622496	1125
ORF1b:I2525V	0.016781764089286673	0.0002826150995273881	0.009517358149570781	0.031215756880903108	0.09507505393480921	1126
S:E281V	0.016781718775110227	-0.00016656299940106183	0.012708825728945347	-0.010387153460755158	0.09983056676765464	1127
ORF1b:P909L	0.016781716432309822	-0.00011247965240846305	0.011241353033751232	-0.009355632201895312	0.1020996493956429	1128
S:Q1208H	0.01678123668900409	2.218190203166905e-05	0.011218408695504013	0.0017070970369135491	0.09840031176727129	1129
S:E156D	0.016781236533446334	3.261162165777109e-05	0.012250173824228043	0.0021766061597223996	0.10005637940140542	1130
ORF1a:P3395S	0.01678097917337468	1.6307124393198214e-05	0.012013122563337569	0.0011186811263401502	0.09949318203699634	1131
S:R214L	0.016780581908295795	-4.602942115641189e-06	0.010162355373462328	-0.0004420998463204187	0.09959386093400029	1132
ORF1a:Q362L	0.01678011806782941	5.334755020914875e-06	0.013249614521056153	0.00030319294535280947	0.09988576114150166	1133
ORF7a:E121V	0.01677988593061663	2.6884060188106617e-05	0.01309065781480158	0.001595917720647632	0.10084766144221988	1134
ORF1b:V1706I	0.0167793915917957	-1.354069112995967e-05	0.013609911627355576	-0.0007438550206514121	0.10087125993049616	1135
ORF1a:P927L	0.01677934886460345	6.177747278083064e-05	0.012970518731715614	0.003627801535110279	0.09932978592280449	1136
ORF1a:A2320T	0.016779280346089116	2.2245213633259914e-05	0.012617172506501743	0.0013671973843222358	0.0989050678941387	1137
N:T24N	0.01677816256674747	8.205579294582727e-06	0.00974926886993638	0.0008802964938621861	0.10097539511364004	1138
ORF9b:L21M	0.016778161882160025	-8.907727543421722e-06	0.012753093276023378	-0.0005473455429420119	0.09996695481935688	1139
ORF1a:H417Y	0.016777754121942733	-2.459455628487807e-05	0.012717202752420678	-0.001482493331469882	0.0987234502411482	1140
ORF1b:D1869G	0.016777725739115092	1.0653642627339817e-05	0.012602282492002593	0.0006517286315454575	0.09856533680117645	1141
N:R195K	0.016777595240867048	9.117788243208956e-06	0.010686421616799375	0.0008021930736968841	0.10023358356098222	1142
ORF14:E42K	0.01677759476682902	-1.2110557952799046e-05	0.01260671271878448	-0.0007570025183476497	0.09966808555727558	1143
S:T73I	0.016777594672034084	-4.087939917407391e-06	0.01295605732370711	-0.00024143909950532654	0.09956877292235816	1144
ORF1b:G1129V	0.016777571504150355	2.105219086881337e-05	0.014181605150190566	0.0010207246447151198	0.09874345443443813	1145
ORF1b:N1047S	0.016777479548648607	1.9035320303710814e-05	0.014134613010611407	0.0009564548640549551	0.1001882227327267	1146
ORF1a:L3180M	0.016777307392666804	-1.155047990201849e-06	0.012093431038550742	-7.63569270127764e-05	0.0983271859179893	1147
ORF7b:F19S	0.016777306611608877	-3.1283858439220436e-05	0.014788818781999755	-0.001383838541335957	0.0983499236760764	1148
ORF1a:A2891V	0.0167769971041806	-9.993590276512799e-06	0.011404918871405786	-0.0007839022039099676	0.10100653220376873	1149
ORF1a:G989C	0.016776996699221638	1.24352774801481e-06	0.01292034529262045	7.513202634550514e-05	0.10042892442029086	1150
ORF14:T39I	0.016776996534233354	4.68342778136323e-05	0.01354949164767622	0.002588230143190584	0.10069356249903755	1151
ORF1b:N1188S	0.01677699634852557	-4.209288337705546e-05	0.014208795676114168	-0.002120212280724802	0.10082041919613663	1152
ORF1a:M2254I	0.016776996284671813	-1.642276844007444e-05	0.014306434108419249	-0.0008027236849955651	0.10001785867480703	1153
ORF1a:V1295A	0.016776717183056664	2.829887790751633e-05	0.012074202440012179	0.0019564221697099945	0.10037460421340452	1154
ORF3a:W69C	0.016776716512066712	8.065446104667799e-06	0.01428429850657161	0.00039070350612811257	0.09941801563029315	1155
ORF1a:I3619V	0.016775983745340648	8.419810559521515e-07	0.011153704646128618	6.968788028847391e-05	0.10147206676101175	1156
ORF1a:G442V	0.016775982722761092	-7.156208487828352e-06	0.014484822334034092	-0.0003399308443411095	0.0998307886716577	1157
ORF1a:V1085F	0.016775755304034818	3.7944618752457936e-05	0.012142831708849207	0.0025143491721774424	0.09881417417111346	1158
ORF8:I121V	0.016775345924830615	2.5834026797855446e-05	0.012938892185086393	0.001514142408791937	0.09904544933493623	1159
S:D1146H	0.01677449659448877	-3.9932137157164664e-08	0.012421337639913536	-2.5672227824222277e-06	0.09959530568739901	1160
ORF1a:G894S	0.016774496553001776	-1.1416023508868899e-05	0.012543758543710542	-0.0007186279255806375	0.09952018186173679	1161
ORF1b:A1749V	0.01677383025654175	-5.3052399011807215e-06	0.010814719613411499	-0.000445707255906581	0.09912501470835539	1162
ORF1a:K399R	0.01677351959470396	-5.884408187162582e-06	0.014086543935698772	-0.00029798405528489813	0.10024153093123837	1163
ORF1b:L1220P	0.016772902597827426	-2.26822121887836e-06	0.014140197115693115	-0.00011077063620528087	0.0988154418501159	1164
ORF1a:E1209D	0.016772494770610963	-2.0639176497933507e-05	0.012752946726952607	-0.001245926206477098	0.09907789157848575	1165
ORF1a:T1543K	0.016772185290188816	-0.00039439540089710243	0.013287439055194467	-0.022568897423245277	0.09799385335530063	1166
ORF1a:A2249V	0.01677148394637757	1.8054283694142532e-05	0.010636291079104214	0.0016046408205714249	0.10026145715693804	1167
ORF1b:T1173N	0.016770906669133005	0.0002391129365338649	0.01396096739674829	0.012018209384362863	0.09825916562393971	1168
M:L16I	0.01677090130355287	0.0002538340566156334	0.014374206789010727	0.011991987948373821	0.0980844935516937	1169
ORF1a:T2247N	0.016770900338547855	0.00019390018113744347	0.012632266072591504	0.011963809804419478	0.098514215380709	1170
ORF1a:T1093A	0.016770899951801234	0.0001962736802329844	0.01296158872277432	0.011576602450277803	0.0988806578413757	1171
ORF1a:S4119T	0.016770899614813716	0.0001691557878984727	0.012948143181021582	0.00992964432272551	0.09871470810854101	1172
ORF1a:V1006F	0.016770899352223836	0.00022121300105172929	0.013193888611276215	0.012606771318173933	0.0988153783260585	1173
S:E780K	0.016770897830196512	0.000189585603587654	0.0128281026430033	0.011514303515143817	0.09931774241652978	1174
ORF3a:L95M	0.01677089717698528	0.0001872453961669022	0.012578522013706123	0.011823882816857974	0.09926425453682289	1175
S:H245P	0.016770895874744618	0.0001747354085369002	0.013521029146842169	0.009587806764002805	0.09970488397559506	1176
S:G446R	0.01677003927614945	7.981528447410788e-05	0.013697070497106226	0.004201815430733162	0.09929377290713134	1177
ORF1b:T2163N	0.01676985231102629	-0.00012098986527964835	0.011862489270692172	-0.008309590731515559	0.09796183423682776	1178
ORF1a:I1785T	0.01676985005393443	-0.00011976818578428749	0.012867503715434065	-0.007233398698600871	0.09974118188943477	1179
ORF3a:I118T	0.016769812897840793	4.647646248826195e-05	0.012705332414002575	0.002779832930148545	0.09822180077858245	1180
ORF1b:V2515I	0.016769812782406985	2.9603124264005286e-05	0.013209150032718235	0.0016977958907690948	0.10002011968341695	1181
S:E654Q	0.016769811917589528	1.5230917079809269e-05	0.014957143525679253	0.0006718521618136849	0.09933739938891623	1182
S:A264V	0.016769620312929043	2.6841773337827806e-05	0.01078551164655184	0.0022391347660316416	0.09848370766589624	1183
ORF1b:Y23C	0.016769619609032456	2.114450792512216e-05	0.012563970987345486	0.0012893533723343591	0.09810185563527703	1184
ORF1a:I114T	0.01676961925006749	6.962383120399674e-05	0.013216015723979808	0.0037789456228399403	0.09729389662074187	1185
ORF1a:V2027A	0.016769619052312196	5.409745810955567e-05	0.014111379171864061	0.0026936338335854125	0.09953929121742526	1186
ORF1a:T1395I	0.01676961828991374	7.57728787700675e-05	0.015527514279978208	0.0030730873961036446	0.09883888883754588	1187
ORF1a:V1295F	0.0167689988205073	-7.402291312483522e-07	0.014281473054524136	-3.61902586834864e-05	0.09985866008271127	1188
ORF1b:T2376I	0.016768800677028114	-1.1195915124399426e-05	0.012269491587018034	-0.0007134111407291695	0.09793893366320389	1189
ORF1a:I547V	0.016767750796578818	8.668046224523196e-06	0.01445447634980413	0.00041378577966293546	0.09986789237854159	1190
ORF1b:D436G	0.016767439716669278	3.363705690988388e-05	0.008848743748241322	0.004326928800014124	0.10026783345443276	1191
S:H1159Y	0.016767438599757836	4.1572761750651626e-05	0.011891187127356376	0.002937104727865246	0.09990691610850906	1192
ORF1a:G445V	0.016767323800061497	5.6141154828963395e-05	0.012897292306026887	0.003315396122815066	0.09905732267084524	1193
ORF1a:G493D	0.016766841058196334	-6.637727152623609e-06	0.011372324678152268	-0.0005015379787942692	0.0988521111908009	1194
ORF1a:E1687D	0.016766581165173766	5.703861968779186e-06	0.011849161685675073	0.00039556843269650943	0.09867576363766395	1195
S:S691A	0.0167665807725264	-1.885170965797231e-05	0.012656600256138675	-0.0011464117376499606	0.09869228132534609	1196
ORF1a:P1810L	0.01676657852544436	4.274272019575505e-05	0.016570936916157353	0.0015257604885648062	0.0989940368918049	1197
ORF1a:P1596L	0.01676642399549803	-3.493402381851802e-05	0.012032330573067393	-0.0023843305224290423	0.09937692237887602	1198
ORF1a:Y1920H	0.016766114497652515	-5.6502374901651656e-05	0.013966891919474355	-0.002952502853778059	0.10092049259007117	1199
S:T588S	0.016765570957923342	-6.654856780392713e-05	0.011924834708752602	-0.004653840001123109	0.09961438634146906	1200
ORF1a:K292N	0.016765419379756633	-1.2623194646096883e-05	0.013474519573795541	-0.0006948182555248049	0.09996637890500407	1201
ORF1a:A427V	0.016764797459758826	-0.00010249576375208663	0.01454797630963466	-0.004795588027874727	0.09939773049837052	1202
ORF9b:G31V	0.016764778733747435	1.2236780455064424e-05	0.011828020139318383	0.0008507349239882978	0.09861879136745764	1203
ORF1b:V579L	0.016764428032370823	-5.502782399471413e-05	0.01189762620161656	-0.003987706615899032	0.10120419657246657	1204
S:E554D	0.01676436810527886	7.6245745051286685e-06	0.014315813376973756	0.000375632536419976	0.10048167136881596	1205
N:T296I	0.016763503865586688	3.3970091404574835e-05	0.01349085465468526	0.0018610475271688288	0.09983797747756513	1206
S:D138N	0.016763396422636023	6.747247972496646e-05	0.01049628745687633	0.0059784714643480175	0.09862339479103512	1207
ORF3a:F28L	0.016763396279134465	5.7459005653516256e-05	0.010852481873441903	0.004744408481807727	0.0985017520617031	1208
ORF7a:G42D	0.016763396228042415	4.5811438111595436e-05	0.01111947832591707	0.0037424516515464547	0.10043334508505213	1209
ORF6:I37T	0.016763395672709226	9.37733751790759e-05	0.012373138964681733	0.0061756676282058425	0.10022397644585619	1210
ORF8:D119Y	0.016763395503868832	9.234231894804268e-05	0.012560516245703623	0.005784058441498737	0.09924275725194855	1211
ORF1a:Q611L	0.016763330015648455	-5.5523161255429166e-05	0.013106947002916852	-0.003224147113579894	0.09982731301424168	1212
ORF3a:V77I	0.01676325798042272	-1.2493143373710237e-05	0.011349312420663346	-0.0009570296054929422	0.09932909567348487	1213
S:D574Y	0.01676283055733735	9.322610713186156e-05	0.014126655670391937	0.004655021553807168	0.09971676630422761	1214
N:D128Y	0.016762578792878388	1.0180584847404666e-05	0.01151192607850138	0.0007664098098611276	0.09988023155444037	1215
ORF1b:A1428V	0.016762578042769375	-1.7420530094911285e-06	0.013087853681246295	-0.00010541441218631837	0.10180931483795876	1216
ORF1b:S1898A	0.016762576247924172	1.0140070101781867e-05	0.015542248076877643	0.0004202729409916081	0.10005881011508586	1217
ORF8:V114F	0.016762197910864796	-2.4075610362351988e-06	0.012192653170049684	-0.00015940008759205652	0.09920950729838615	1218
ORF1b:D260N	0.016762053603504024	-2.8689044169912515e-05	0.010362820506107736	-0.002609992446733494	0.09880746664971586	1219
N:G18S	0.016762053065353468	-2.2996446516581886e-05	0.011480175464053116	-0.0017396000197770734	0.09983384795110876	1220
ORF1a:S1515F	0.016762052366604382	5.1931905144036154e-05	0.012619329253203762	0.0032186102361367224	0.09929536551304048	1221
ORF1b:Y1200C	0.016762052250525666	2.9097892570330132e-05	0.012959921839870757	0.001752930712623239	0.10057478903910066	1222
ORF7b:E33STOP	0.01676205189298964	2.8233309411474133e-05	0.013338456390593582	0.0015579021968700497	0.09906997576039497	1223
ORF14:M63I	0.016762051707069438	9.264137894903556e-06	0.01387837993851454	0.0004903454049135197	0.10096766145686877	1224
ORF7a:P34S	0.01676205158979394	3.7642031347982976e-05	0.014098262447965604	0.0019429706239804127	0.101270700295778	1225
ORF1a:S1189G	0.016762050856420747	3.844237388138069e-06	0.014946233739375859	0.00017127555676748436	0.09976397364534242	1226
N:A217S	0.01676205049483723	4.236202875783692e-05	0.01551122520273163	0.0017698641257741085	0.10024474915357026	1227
S:I1232F	0.016761818900920662	-2.4252591180431825e-05	0.014851375507888372	-0.0010912124862664189	0.09961317717762766	1228
S:S940F	0.01676174607608927	6.394068519515431e-06	0.01025313413433108	0.0005961213243365581	0.09899825416985258	1229
ORF1a:A1074D	0.016761745458405274	1.4088121165427629e-05	0.011564077747312237	0.001062272695781125	0.1004103528523449	1230
ORF1a:G963S	0.016761698675920023	-8.975578989589487e-06	0.014555523437100261	-0.00042622440413033787	0.1003025349061503	1231
ORF1a:R1628C	0.01676030752220233	4.677798929665859e-05	0.012748137839644551	0.00291691720308087	0.10062561771221235	1232
ORF1a:D4344N	0.016759678125896044	-3.6813539625400694e-05	0.014570380871844162	-0.0017183646642199258	0.09953170760070919	1233
ORF1b:M1156I	0.016758890417594124	9.841671994779849e-06	0.01108469322853252	0.0008045477218964679	0.10021928892060912	1234
ORF1b:S1958G	0.016758889366200985	3.054152511518992e-05	0.012512247947385598	0.001904579705882879	0.09878935637746122	1235
ORF1a:K1860T	0.016758647104067978	7.2563450630017576e-06	0.010735187631438176	0.000609203884227457	0.09836119075540717	1236
ORF1b:S1201F	0.01675864599952164	1.9073453269656047e-05	0.012510400502819874	0.0012001624175622771	0.0992305280242837	1237
ORF1b:Q2415L	0.016758645850361853	-7.389320241826514e-07	0.012903944015264233	-4.504780497967982e-05	0.10075277120640311	1238
S:D198G	0.016757934925527154	-4.455922064958048e-06	0.012972503909505608	-0.0002558046842429908	0.09828965673938433	1239
ORF1a:T568I	0.016757847259216654	2.3537249949027057e-05	0.011913159603662602	0.0016422164593656115	0.09949608674359584	1240
ORF1a:A2139V	0.016757726745959597	5.1321140664657655e-05	0.016774177486993117	0.001827584152991376	0.10008325289750022	1241
ORF1b:M1765V	0.016757696656685746	1.8624632088514494e-05	0.012919315582149987	0.0011340161857369413	0.10080411337640352	1242
ORF1a:K737R	0.016756615833626694	9.97180708108677e-06	0.013717594293635914	0.0005304354907276556	0.10004636599019283	1243
ORF1a:P3359S	0.01675654384328323	-0.00029301576315771106	0.013561244565527004	-0.015600777282189563	0.09773843905736318	1244
ORF3a:I186V	0.016756399230192676	5.240564833310906e-06	0.012356795363942994	0.00033890376710643387	0.09936936552563812	1245
ORF1a:G572E	0.016755568670599404	-1.1187538834811254e-05	0.010020589185618758	-0.0011040812256881418	0.09954055308482297	1246
ORF1a:Q663K	0.016755283345436203	-3.1653223785057186e-06	0.009292478467166597	-0.00036111504703535864	0.09925274633772063	1247
ORF7a:H47Y	0.016755280991919766	4.237547101866314e-07	0.012620450256321192	2.6245097079734548e-05	0.0993211311376572	1248
ORF1b:K50N	0.016754962135005	1.1502061835815312e-05	0.010439322535829321	0.0010343504337808186	0.09899080908827824	1249
ORF1a:N2256D	0.016754959338454018	1.7847566965060072e-05	0.014128417065453994	0.0009015713419793706	0.10041229359799911	1250
ORF1a:T654A	0.016754289124671654	1.6681051010268524e-05	0.009448067091546226	0.0018580830109827648	0.09969860603302291	1251
ORF8:I71T	0.01675428702527568	2.1904730134699763e-05	0.012336268458753814	0.0014262921501590384	0.09953485891658613	1252
ORF1a:E1205K	0.016754286624333824	1.2504205928816103e-05	0.01269402882413677	0.0007584120212445986	0.09885791721304968	1253
ORF1a:D335N	0.016752135041270922	6.663173164225819e-05	0.01532354141356408	0.0027864601528599037	0.09905521754361965	1254
ORF7b:H42Y	0.016752096632297545	8.820191306059407e-06	0.013489180217111695	0.0004826890928071999	0.09978730857578717	1255
ORF1a:L747F	0.01675209471529242	1.0804858900816121e-05	0.015161580715433644	0.0004574297275456133	0.09864897255925195	1256
N:D340N	0.016751870522629237	4.170405435506725e-06	0.011381100679749468	0.0003172014873768847	0.09925686299833175	1257
ORF1a:D983G	0.01675110740378357	1.5309499786962133e-05	0.010210150973812355	0.0014903718723364597	0.10072840142516382	1258
ORF3a:W69L	0.016751104889328433	3.765235012354081e-05	0.012949857355674194	0.002210939696633432	0.0992090761095691	1259
S:T259R	0.01675100421334583	-2.4891073554283408e-05	0.00934094203450949	-0.0027328683217288747	0.09783863877741751	1260
ORF1b:S1023G	0.016751003643822534	-2.787324309636911e-05	0.010970973770990256	-0.00231742269639677	0.1000089550519836	1261
ORF1a:C213R	0.016750780346485986	9.904510729210887e-06	0.010922548757716212	0.0008266254357743955	0.09978083568554921	1262
ORF1a:G327S	0.01675077663622313	-3.6308194916219916e-05	0.014502540867429527	-0.0017135998607432207	0.09961703095906203	1263
ORF1a:T490I	0.016750233584014753	3.84395187398815e-05	0.012659696212070285	0.0023952671665105007	0.09990529618179197	1264
ORF1a:F685S	0.01675018859545653	6.787578070989937e-06	0.013320821693807052	0.00038082044191184157	0.09977703992256272	1265
ORF1a:T3224N	0.016750187271932504	5.0019004352291344e-05	0.01443453980331382	0.002349267142879215	0.098896684387732	1266
ORF1b:V1493L	0.016749984871887304	-9.713614929495817e-06	0.013174682158342214	-0.0005495050732173631	0.09908981063967424	1267
S:M1229T	0.01674998431734462	-6.591052150525906e-06	0.012731065496605165	-0.0004014765522351909	0.09936054944278863	1268
S:H207R	0.016749984262025407	1.539992785652681e-05	0.013988630801282787	0.0008003490747943808	0.10084216799466296	1269
ORF3a:G224R	0.016749630000724592	0.00014202368583857792	0.01450547404762955	0.006660072667774358	0.09911366799390119	1270
ORF1b:D1028A	0.016749250445649302	2.2604064461448013e-05	0.012570585520907456	0.0014245565022909027	0.09978345246583113	1271
ORF1b:A434V	0.01674810097599461	8.57142514161821e-05	0.014312514988405422	0.004087081397203356	0.09874888681013902	1272
ORF1a:T2615I	0.01674762200574929	-3.207412463750302e-06	0.01344132488657781	-0.00017587108321221107	0.09953165506207647	1273
ORF1b:T2040I	0.01674762013369091	-1.509987672565992e-05	0.014949301160328598	-0.000664138926883892	0.09914119180232188	1274
N:D348H	0.016747618110408872	-9.45742158898955e-06	0.016663892446156948	-0.00034203144559426664	0.10021220949095003	1275
ORF1a:K1763N	0.016747389315092506	-7.827210992171664e-05	0.012182021588864294	-0.0051937340884617746	0.09909894464164724	1276
ORF1b:L1248F	0.01674709211194267	2.797222031985921e-05	0.013967172952134947	0.0013931352485389212	0.09855965421581364	1277
ORF3a:W193L	0.016747091946448127	5.196390899532909e-05	0.014282724073135203	0.002543892129268221	0.09990140664245074	1278
S:A831V	0.016745055131529966	5.6747269977530665e-05	0.013576038316770251	0.0030686279845647505	0.09978637073799958	1279
ORF1a:L590F	0.01674394874251526	-8.370077758869921e-06	0.012108303851327431	-0.0005720324002520766	0.10009719113035635	1280
ORF1a:T753I	0.01674394542027862	-6.042110052508385e-06	0.014674096436422797	-0.0002812242113631947	0.10011098403214747	1281
ORF1b:S442C	0.016743224388899896	-1.8986934347670114e-05	0.014666428813487743	-0.0008721784274975977	0.09939928733051889	1282
ORF1a:V3968F	0.016742790543344648	6.005583472675539e-05	0.011596297664293391	0.004411770655386856	0.09929463547940348	1283
S:V1230L	0.01674278994433379	7.852190088282363e-06	0.012184138054172823	0.0005317276633247117	0.10026238226727419	1284
ORF7b:C12F	0.016740807702868687	-5.944070404036632e-07	0.010217898101412434	-5.560318362239543e-05	0.09882557641633782	1285
ORF1a:K2191R	0.01674080511342643	1.932740843023157e-05	0.012305509788811132	0.001233449796576392	0.0982969140703528	1286
ORF1a:Q1009R	0.016740529499070952	3.404127777218282e-05	0.014355097821271545	0.0016797505461230602	0.10082461753142298	1287
ORF8:V114I	0.016739654127086917	9.649949579323488e-06	0.011827999225966902	0.0006862281330447163	0.09974080994900286	1288
ORF7a:L96F	0.01673963813911294	-7.403404403694089e-06	0.011101136307193542	-0.0005880878844763105	0.09893848129712476	1289
ORF1a:Q455H	0.01673963361246194	-5.080176343057682e-06	0.014423843883574821	-0.000242331771539782	0.09961977118117618	1290
ORF1a:N313D	0.016739331329946695	4.709707620620012e-06	0.010068002877499609	0.00046733634741163955	0.10028973179158066	1291
ORF1a:I785V	0.016736029130576497	-4.841176716299633e-06	0.011646436962159754	-0.0003410529811353988	0.09775206299526845	1292
ORF14:A47E	0.016735525744991216	0.0005531729524007532	0.014448149551952366	0.025544144318111292	0.09487431296799012	1293
ORF1b:A1291T	0.016735362580785236	0.00041225424762577993	0.01251217610305084	0.02651973031032588	0.0968430106348486	1294
ORF14:A38S	0.01673506673387009	-9.920616777727656e-06	0.01106843827191076	-0.0007989198273570301	0.09932412229897498	1295
ORF1a:V2356A	0.016735064917432266	-8.243877034081504e-06	0.012305369658826918	-0.000536531192497321	0.09927048743216861	1296
N:R191L	0.01673506308575678	3.115932896379708e-05	0.013395614800996238	0.0017000792017541904	0.09893278647754081	1297
ORF1a:A2388V	0.01673496584972432	4.517763027093739e-06	0.01304298751761081	0.00026111993056315776	0.0991593990911868	1298
M:S4F	0.016734862597294415	7.272456332231495e-05	0.010897499967127768	0.005963243995533691	0.09850150722836165	1299
ORF1a:V4102I	0.016734860579762718	9.33287284408539e-05	0.011500021879054257	0.006969563145476136	0.09913739235099295	1300
ORF1a:T170N	0.016734860484600097	7.681648690791094e-05	0.012685131060189534	0.004781404624234465	0.09996713642967649	1301
S:D1260H	0.016734860344260315	8.887258776970246e-05	0.012006284827680316	0.006166582370437156	0.09982327308911705	1302
S:G252V	0.01673486005450653	5.344983662669689e-05	0.011830513845302152	0.003705360089057187	0.09843342012177106	1303
M:H155Y	0.016734859716770453	6.629754413236015e-05	0.01214716236503426	0.004316345494770821	0.09791949293278966	1304
ORF1b:P1000Q	0.016734858521454947	9.603808791758758e-05	0.01325063769741061	0.005331766927692153	0.09858885904193816	1305
ORF1a:V2340I	0.016734858505672842	9.406492294081261e-05	0.014302288795679931	0.004609102173037903	0.1000111773799998	1306
S:F32L	0.016734858481092574	0.00010520938187193008	0.014436210464436303	0.004982490022985779	0.09922334573748012	1307
ORF1a:A3270T	0.016734858161726457	5.7611252880369003e-05	0.012623408292439398	0.0035231577801125616	0.09865447176209524	1308
ORF1b:F2314L	0.01673485602677776	0.00012450804118649186	0.014887632246815672	0.0055456276967719275	0.09920646890478328	1309
ORF3a:G44V	0.01673346283254033	-2.330500773885887e-05	0.011981457779082851	-0.0016104695242372714	0.09958761539163494	1310
ORF3a:V88A	0.016732777841651225	8.859411859555186e-05	0.013984626008850242	0.0045105448762687754	0.09968446819141016	1311
ORF8:E110STOP	0.016732419738501373	4.431414980751977e-06	0.01403158416701286	0.00022396619687428475	0.09975292971259361	1312
ORF8:W45L	0.016732210553588988	3.530743250606071e-05	0.012887286870023487	0.002059346377871671	0.0984010359740377	1313
ORF1a:V1339I	0.016731994480904046	0.00010054837833291594	0.011985596471204743	0.006998246529877999	0.0997506713225534	1314
S:Q957L	0.016731919553738924	3.593573706363947e-05	0.013308247198940717	0.001980558539477818	0.09877925049106694	1315
ORF8:D63G	0.01673191444752669	1.9352307365700864e-05	0.015792695122531057	0.0007510057024621796	0.09837826615665572	1316
ORF3a:Y91H	0.016730171939563863	9.019284138251847e-06	0.011873083465301597	0.0006196607806563829	0.09841153534290624	1317
ORF1b:L629F	0.016730138932552447	-3.555445131699368e-05	0.009893416605301606	-0.0035334250485547715	0.09856464640346592	1318
ORF1a:P1541S	0.016729671479147317	-2.1766597327670115e-06	0.01293995246149939	-0.0001288896826686393	0.09957404018091678	1319
ORF1a:N1324S	0.016729091855256308	1.876635954004998e-05	0.013502647801020059	0.001024318607513156	0.09975254352582062	1320
ORF1a:A537S	0.01672890352888799	7.989885421051127e-07	0.010808423367260065	6.839789551623449e-05	0.10000307200944292	1321
ORF1b:V658I	0.016728879316491897	7.448992165376542e-05	0.013602185172073164	0.0039823791761829834	0.09937778504549628	1322
ORF3a:E194D	0.01672877406053849	0.00010878440195549814	0.01445611985099618	0.005196726943802429	0.09978321444283693	1323
ORF6:M58L	0.01672794715633929	1.764269382257904e-05	0.012198005254299395	0.001174623945721172	0.09952358247929363	1324
ORF8:L4R	0.016727946902682037	-5.975905008079314e-06	0.01222946170863915	-0.0003893966528556855	0.09871843894906918	1325
ORF1a:T4161N	0.01672790454739968	-1.294410474118317e-05	0.012390165100737325	-0.0008198758368040271	0.09860532138048175	1326
ORF3a:G174C	0.016727661453324928	-7.373017688098344e-05	0.012125108675022657	-0.005046519389175598	0.10018824319923494	1327
ORF1b:E341G	0.01672635610308627	2.791131455959443e-05	0.011475682565252334	0.0020523461313611234	0.09838309783546435	1328
ORF1b:M2269I	0.01672635522066355	7.183703622365454e-05	0.012084077644466337	0.004875431176302465	0.09943334840083098	1329
ORF1a:F679L	0.016726354956815633	4.1800929292032736e-05	0.012263194280639421	0.0027791350510358295	0.09995400121663575	1330
ORF1a:M1014I	0.016726351714690578	3.679301478941403e-05	0.013836291860786186	0.0019099928972117794	0.09967235382986914	1331
ORF1a:M2796V	0.0167261113576283	-0.0005854770318209187	0.016365519963908424	-0.021253664857324675	0.0963501494924763	1332
ORF1a:S2960F	0.016726021729791225	-8.689013375925953e-05	0.014093490301387882	-0.00426100866069884	0.09860357602173622	1333
ORF3a:F43V	0.016723840216370217	2.9460257475694037e-05	0.012533518474637205	0.0018656655863199863	0.09972334723285832	1334
ORF1a:S1478Y	0.016722233556305813	1.3977246934182175e-05	0.01398691877065789	0.0007013942966408228	0.0990790157804788	1335
ORF1b:I2273S	0.016721593143712663	1.9932253109580897e-05	0.014697846514368439	0.0009029728130936084	0.09892251640377328	1336
S:G769R	0.016721112692447457	0.0001291438297208451	0.013319397651447224	0.007367901070191008	0.10033960035456752	1337
S:N148T	0.01672110742639583	0.00012284929485391748	0.01384342890647149	0.00631437313902641	0.09905100492779234	1338
ORF1a:A2199V	0.01672060666749881	3.0465391511650255e-06	0.011843742616440386	0.000209347200695473	0.09817890525414895	1339
ORF1b:S1881G	0.016720597697876607	-1.6935379168920734e-05	0.01570011284363935	-0.0006872664920962572	0.10001333187381165	1340
ORF1a:T1322P	0.016719976990931012	0.00010836865361698984	0.010836757979926876	0.009111164544655012	0.098951628170114	1341
ORF14:L65F	0.016719976119543147	8.966670698398154e-05	0.011883068034066966	0.006175242948532657	0.09842359872944781	1342
S:K182R	0.01671997493388395	0.00010574151638584648	0.013428018349513024	0.005753581743327879	0.09888670241767031	1343
N:A218V	0.016719970689750802	0.00013647101763832324	0.014733069310631827	0.006210468333833771	0.09919832988467936	1344
ORF1a:M3621I	0.016719969987708888	0.0001820460534169307	0.015180848157221278	0.007767167414225083	0.09886253347927551	1345
ORF1b:G128C	0.016719818171825836	4.197549598076198e-05	0.010400388543737508	0.003744168094062024	0.09815606120719989	1346
M:I73M	0.016719816582964498	-1.833524047429352e-05	0.011381012329745142	-0.001403349026616847	0.0995583890046153	1347
ORF1a:I1002T	0.016719088097096577	9.911170222237967e-07	0.012341407267344272	6.252252172700178e-05	0.09802128078258368	1348
ORF1a:F536L	0.016719008092750655	-0.0005202613925154246	0.013409376686463446	-0.02791632052804212	0.09425268479935524	1349
ORF3a:L86F	0.016718776171276564	-0.00044485457864823274	0.012007081792118823	-0.029660945235141324	0.09352029210236422	1350
ORF1a:T4065I	0.01671770632825603	0.00018005472867494877	0.014892034857242959	0.00798050161646409	0.09882965658440633	1351
S:V62I	0.0167170833503994	-1.2037454367415578e-05	0.012211800168042533	-0.0007950676011483921	0.09924317846149572	1352
ORF1b:M2408I	0.016717082325103407	5.38332461097583e-05	0.012649305780942392	0.003320056944659408	0.09928311996646184	1353
S:D867G	0.016717081301241693	4.981935025747559e-05	0.013049167574544749	0.002876217815742396	0.09910944087207707	1354
ORF1b:A1884S	0.016717079674555945	4.66547107085276e-05	0.013806802162541407	0.0024570829365976503	0.1001675655901829	1355
ORF7a:V71L	0.01671652840170873	0.00013818173086443063	0.012033919534421305	0.009401842785015456	0.09882351862008643	1356
ORF1b:I1987V	0.01671652467665718	0.0001414211571217606	0.014539976723612656	0.006740540622663938	0.10015973888564071	1357
S:T478I	0.01671640774334787	2.0607033871867904e-05	0.011671284234246048	0.0014957791160322097	0.09942513089040966	1358
ORF1a:A3333T	0.01671639877038345	-7.052383290587799e-06	0.01497610479800944	-0.00030714365452552775	0.09883246816563372	1359
ORF1a:D930N	0.01671544879892653	1.8331008987518897e-05	0.014100173272247649	0.0008929099617762606	0.09840509560691156	1360
ORF1b:Q1204H	0.016715264692984688	1.8792968921652525e-05	0.013568662485131016	0.0010266684948182113	0.10028410856383733	1361
ORF1a:N272H	0.016715024533553346	3.180239526400866e-05	0.013010793127813164	0.0018944232712575786	0.1004006136542261	1362
ORF1a:T4217I	0.016714161847869835	-8.903696689604542e-06	0.012981005708445029	-0.0005315543968615525	0.10029771129652648	1363
S:S1252P	0.01671382440405538	-1.751839518304751e-05	0.011738456677117797	-0.00123577444073622	0.098582496189754	1364
ORF1a:A3392V	0.01671381864841023	-3.0638734372743254e-05	0.014064858380493872	-0.0015510161611973392	0.10005918815498901	1365
ORF1a:E754A	0.016713814210042255	1.6210062245099834e-05	0.01525508861762533	0.00067414032782167	0.0983756456672218	1366
ORF1b:T2165A	0.01671340102779768	0.0008165616026014113	0.012612126217003972	0.04871029430865306	0.08459207605483446	1367
ORF9b:K67E	0.016713233673582767	9.480683284995622e-05	0.011025083211119918	0.00735331448081265	0.09682127064300373	1368
N:Q70R	0.016713226470797846	0.00016469097283202815	0.015167661345005665	0.007167851934676204	0.09981294484889555	1369
ORF1b:S1779C	0.016710641077007263	2.2134672509722998e-05	0.011805942883048941	0.0015862561414645487	0.09993021935748882	1370
ORF7a:E121STOP	0.0167106407712632	1.9661022559767297e-05	0.011741278698095603	0.0013809210728076779	0.09839082755487996	1371
ORF7b:M1I	0.016710639183828722	2.3047842300538624e-05	0.012356137008240118	0.0014729020444190742	0.09876588925278033	1372
ORF7a:STOP122L	0.01671063040213551	5.010613997042541e-05	0.01525154871592576	0.002127984221602366	0.09937003872746077	1373
ORF1a:V378I	0.01670966453465687	-0.0006309011374710419	0.016301867067551306	-0.02337554895387727	0.09651258918689663	1374
ORF8:H40Y	0.016709316380749472	6.240548414830387e-05	0.012002611331863353	0.004304665119036751	0.09959433524823359	1375
ORF1b:R1687C	0.01670856647584066	-3.7376846435951605e-05	0.014413353843950334	-0.0017693027747276479	0.09915100610606496	1376
S:M1237I	0.01670853734842437	1.8851379244455365e-05	0.01306381288960046	0.0010841184555143092	0.09906293754075363	1377
ORF6:W27L	0.016708389485240144	-1.676579959513825e-05	0.010390494597336049	-0.0015231109718613677	0.09902367883212845	1378
S:T549A	0.016707650189471488	8.839480196143441e-06	0.00953692313176287	0.0009261864895638453	0.09761684765843583	1379
N:A252S	0.016707184201494	2.9262152118148097e-05	0.011933284322295417	0.0020885791427119912	0.10079533120543839	1380
ORF1a:M3655V	0.01670718032799976	2.9791513350113516e-05	0.013087208534270946	0.0017238029950917822	0.09953608673541497	1381
ORF1a:L3711I	0.016707154704635914	-4.298196820327287e-06	0.013211496403645794	-0.00024201431661632482	0.09913525302894292	1382
ORF1a:T3398I	0.016707153294637254	1.3430308078154196e-05	0.013770016879761416	0.0007094549175015424	0.10007905163417119	1383
E:S67P	0.016707092932656344	-8.235072472970512e-05	0.011548331298258817	-0.006414144001306576	0.10171949748441343	1384
ORF1a:E3990A	0.01670709039345619	-0.0001251698487635726	0.012657070006897704	-0.007991302091244962	0.10082155265755854	1385
ORF8:T11P	0.016707084133368945	-0.000184734897210391	0.01473908357188959	-0.00849524023781503	0.09959643957439042	1386
ORF7a:S98F	0.016703787585212668	-0.0001217819506258453	0.009495326631696024	-0.013838763172291374	0.10027810226461639	1387
N:D81Y	0.01670344440918224	-8.209304806161877e-05	0.011978650995965191	-0.005727125865921352	0.0998896837167576	1388
ORF9b:Q77H	0.016703440124923058	-4.45938855155307e-05	0.012926697608440023	-0.002601395636646605	0.0986972196239165	1389
ORF1a:S3309P	0.016702356097937403	-2.188867806516537e-05	0.011579234971966506	-0.0016032886250979287	0.09908773202736222	1390
ORF1a:M3616V	0.016702351853481418	2.337261827630023e-05	0.013135857483928473	0.0013729910157079226	0.10066972728751566	1391
ORF1b:V2515L	0.01670235133072125	-1.864826513933528e-06	0.013065555520397962	-0.00010766764993605952	0.09927754475291026	1392
ORF1a:A1306F	0.016702350015217082	2.576916700229265e-05	0.013116667576331325	0.0014083205729659275	0.09695698737001097	1393
ORF1b:H1807R	0.01670234601988706	4.2299096583373565e-05	0.014663677103432018	0.0019635602481944546	0.09988893268947081	1394
S:S256L	0.016702128813999295	5.976326382488544e-05	0.012700309049930436	0.00364522429424151	0.09912212383392756	1395
ORF3a:A99V	0.01670138367224003	-3.0387897238136933e-05	0.012690952718626563	-0.001839843184686639	0.09873250584582995	1396
ORF1b:V972I	0.016701235283852738	4.6089880831087484e-05	0.013872054984822647	0.002396792508291485	0.10000712356446646	1397
ORF10:T12M	0.016701131802996472	1.0857801531970888e-05	0.013424821046976636	0.0005973068510564888	0.09957002855105886	1398
ORF1b:S769N	0.01670112653109338	-2.402121309419469e-06	0.01502068135875436	-0.00010855338792551853	0.10097494169218842	1399
ORF1a:T2532I	0.016700604468506318	1.7771506657567307e-05	0.009670914679815271	0.0018865620994205168	0.09962397306058982	1400
ORF3a:G49S	0.016700594092843784	2.4539855904676085e-06	0.013026086371333607	0.00014318427285085357	0.09950047787731418	1401
ORF1b:F1214Y	0.016700590883043494	-1.6356027542972244e-05	0.013982583248449112	-0.0008388545885545046	0.10013292378939669	1402
S:A344S	0.01670058765620844	-9.720919405715469e-06	0.01484660488184892	-0.00044377245796206193	0.10031121601041862	1403
S:Y449H	0.01670055276355378	0.0001267627436063581	0.010919535543404411	0.010419844761307188	0.09845769820523227	1404
M:R146H	0.01669741326414753	8.527167377272346e-05	0.014087889345817043	0.004195935739304157	0.09873567528647877	1405
ORF1b:P1567L	0.01669677520898375	-0.001112409033710811	0.011334964057953076	-0.0555158610583487	0.05823861245754325	1406
ORF1a:I659V	0.01669605994451388	-8.661658502123088e-05	0.0130134313949975	-0.0050432797134994396	0.09917372424854683	1407
ORF1a:P892L	0.01669605329562806	6.666477473360054e-06	0.012450533042368766	0.00042151968239953047	0.09900218787360172	1408
ORF1b:K709N	0.016695704427700825	6.267677952165211e-05	0.013332597308691517	0.0035335860393232495	0.10004683334164738	1409
S:T385I	0.0166957028343203	4.395918240475581e-05	0.013702660293529742	0.0023334274051100144	0.09980695600385764	1410
S:I1130V	0.01669447914096427	3.545170172202139e-05	0.012592769238746823	0.002247228541055042	0.10023489144279331	1411
ORF3a:V256G	0.016694474188346443	2.4061101323825075e-05	0.013339849657095167	0.0013053572457717105	0.0982472160513675	1412
ORF1b:S425A	0.016694470817440424	4.92054404248316e-05	0.014101044536899377	0.0024300331087744793	0.09906559316390401	1413
ORF3a:N257Y	0.01669447054325819	3.9333060436740266e-05	0.01416407543289194	0.0018912987805712901	0.09819979343848961	1414
ORF1b:S961L	0.016693729468979877	-0.0004268867649868504	0.012594654583359061	-0.02649842275357641	0.09568489652201766	1415
ORF1a:G3072C	0.016693702430926143	-1.6953038129988247e-05	0.011843752920923375	-0.001197231322925676	0.09952303870936793	1416
ORF1a:P1786S	0.01669369413099467	2.2903424785606132e-05	0.013768844298935086	0.0011674667950554544	0.09829683066118629	1417
ORF1b:E2274A	0.01669369074279384	8.466644769391093e-06	0.014713815990835663	0.0003874320610621748	0.09953233930377867	1418
ORF7a:G38V	0.01669290510958437	0.0002929504281384379	0.013274240395089981	0.01674895739472396	0.09898805678920783	1419
ORF7a:V29L	0.016692900967788794	0.00026294543119315957	0.012522431853666964	0.016799610710529874	0.09869589938900401	1420
ORF1a:S2132G	0.01669289904206515	0.00025260658962011364	0.012956060821116033	0.014870273033560802	0.09830600681294117	1421
ORF1b:D54Y	0.016692618331774538	2.9099750332658192e-05	0.010862216749737263	0.002387608346132043	0.09836238006653111	1422
S:F565L	0.01669225701977168	0.00013556226979091415	0.012867575830359556	0.008171373388142077	0.09957297114250988	1423
ORF1b:D1973G	0.016691568568493503	-2.1794182238268697e-05	0.012291123264745157	-0.0014210864882815448	0.09924021599899847	1424
ORF1a:T1035I	0.016690847670047828	-2.065947666048372e-05	0.008932826124445035	-0.0024538587252424253	0.09732337506488029	1425
ORF1a:Q3826H	0.01669083640308996	4.16510096101089e-06	0.012327765896592147	0.00026979492606170867	0.0992171893537828	1426
ORF9b:D2E	0.01668959874138485	3.3909010461479844e-05	0.0122808897850778	0.002216051258166211	0.09925573624827545	1427
ORF1a:M3661V	0.016689596774680068	6.705823217665752e-05	0.012647939537251513	0.004003444407478568	0.09764545225534517	1428
N:P6T	0.01668959270313508	6.181669083249519e-05	0.013758453600573895	0.0032171037464657415	0.09920313954589942	1429
ORF9b:R13L	0.01668929667647151	-5.638177521682928e-05	0.01160218047076036	-0.004130013270131812	0.09921449919053724	1430
S:S459F	0.016688725690849213	2.917559589148016e-05	0.013093641383402289	0.0016815717389104035	0.09939103300398686	1431
S:E180V	0.01668872444265159	8.202186568858312e-06	0.013181175105619579	0.00045301577931373694	0.09795833898423718	1432
ORF1a:V1008A	0.016688721618640462	7.987996935394203e-05	0.013986668653703335	0.004037397696963486	0.09935618805846304	1433
ORF1b:V957I	0.016688447690184096	7.68872023278447e-07	0.014024924465534919	3.9583877871033425e-05	0.10063119678234704	1434
S:L1063F	0.01668838835539657	-2.541028816052487e-05	0.013635439427478165	-0.0013346924040735098	0.09881345355757068	1435
ORF1b:I97V	0.016688224217523057	-0.0009284009312331858	0.01242052557070956	-0.05888735824794599	0.07982528899011396	1436
ORF1a:V3281A	0.016687770119694828	6.768061095056314e-06	0.011057683373230624	0.0005524677062882585	0.09990308611644207	1437
ORF7b:N38I	0.01668775892979384	-2.8456065102029602e-05	0.013602629581990435	-0.0015078267616533386	0.09900605661959559	1438
ORF1a:A3901V	0.0166877544721109	2.0232091494153852e-05	0.014556750892042067	0.0009407979557424749	0.09925974503282056	1439
ORF1a:I1667V	0.016687626717182463	6.566270074784966e-07	0.012578861516364804	4.1563373668720323e-05	0.10007770191591556	1440
ORF1a:Q575H	0.016687625522534704	-1.2694164359049468e-05	0.012850236119101303	-0.0007662041777806304	0.09983176015059293	1441
ORF1b:S997L	0.016687620173350085	8.811349711736182e-06	0.013936425513404056	0.0004476038556069244	0.09932824578062839	1442
ORF1b:A517V	0.016687346274483553	9.26051246612814e-05	0.011959708851575783	0.0062670376083010385	0.0981893662290794	1443
ORF1b:A1525S	0.01668734273840617	9.851203744903605e-05	0.012802614237474176	0.0057894502793920805	0.09797802289452912	1444
ORF3a:T190I	0.016687340641658752	9.918602019602452e-05	0.013478550027900106	0.005383277059366616	0.09915484726977206	1445
ORF1a:D928Y	0.016686872164226787	0.00012661236805982336	0.01533262276902257	0.005432191827900567	0.10028698201101975	1446
ORF7a:A55S	0.016686848750144735	4.300101792976305e-05	0.009669494497168366	0.004372651553665713	0.09741010556776214	1447
ORF8:E19STOP	0.0166867411761577	0.0006481187418895664	0.012285800447062142	0.04137277021909603	0.08916527310492446	1448
ORF1b:A2222V	0.016685335923028597	-0.00018354844958735388	0.012208646248761232	-0.012285777247165099	0.09913634676404258	1449
ORF8:E59STOP	0.01668527139245872	1.9097854975381945e-05	0.012195495839024701	0.0012651919429583975	0.09925459644817147	1450
ORF3a:G188S	0.01668526754189383	2.3534855841415798e-05	0.013062651178701973	0.0013594604818758349	0.09927018633203995	1451
ORF1b:L1449F	0.016683839571544547	-0.00011322319502512288	0.01301795761242522	-0.006600282606619374	0.09917751798164134	1452
S:P479S	0.016682703786644378	2.2871412216005787e-05	0.01452970797720326	0.0010766824640312523	0.0996849103095646	1453
N:T166I	0.016681442439228034	-0.00013743699655265193	0.013365926992038034	-0.007530721920573	0.09865678308611757	1454
ORF14:H13Y	0.01668143519272882	-0.0001412721291343764	0.013657304289712421	-0.007591756438338868	0.09983413022982432	1455
S:V1068F	0.01668079069957037	1.0672039974248101e-05	0.01276583973330924	0.0006382925883331766	0.09872488623528898	1456
ORF7a:F6S	0.01668055849596244	-0.00013543856974166323	0.011692152491005022	-0.009587491857943966	0.09791128779867567	1457
ORF1b:D490N	0.016680554495174745	-0.00021622785927383862	0.01355411917204284	-0.011531013739376351	0.09831911991269152	1458
ORF1a:L27F	0.01668055344675952	-0.00021553005919250487	0.01418409147896023	-0.010692835145187037	0.09934430025139226	1459
N:S188L	0.01667972004067323	-4.612394334460338e-07	0.011650265851091746	-3.260999431581196e-05	0.09795981552477949	1460
ORF14:H35Y	0.016679710663011573	-1.7353290742784684e-05	0.013836427607284632	-0.0009125452666282996	0.10033273277290164	1461
ORF1a:M3695V	0.016678798818576188	-5.004198066743982e-06	0.011213807292424936	-0.00038683429577162113	0.09859276101816097	1462
ORF1a:I1206T	0.016678173964022092	0.000985203822270927	0.012608037945998988	0.05616203347101439	0.07721981767649343	1463
ORF1a:V3747I	0.016677611486931858	-7.76235446103443e-05	0.013870256337062728	-0.004095403353251156	0.10066622647895611	1464
ORF1b:G2005S	0.01667626150994984	-0.0004478759594014773	0.01366228535442492	-0.02302271838292479	0.09526425589367352	1465
ORF1a:S3885F	0.016675526270422264	-4.823418449344893e-05	0.012059744185977352	-0.003311309014321641	0.09986777131128861	1466
ORF1a:M1014T	0.016674473262700926	9.407949695931993e-05	0.012298945571135455	0.006117185021802368	0.09898769491349232	1467
S:S640P	0.016674471349207378	0.00011703053781287377	0.012956666629145821	0.006891474263088627	0.0991908958590666	1468
ORF1a:K1230N	0.016672731037418023	1.5067123137710642e-05	0.012000545158266767	0.0010236247148792056	0.09890842220638642	1469
ORF1a:D1417N	0.016672088717442645	-3.243639154324064e-05	0.01441576981751418	-0.0015221099201520637	0.09874021868467367	1470
ORF1a:D935G	0.01666996247727613	1.0435204791096844e-05	0.01134175773028441	0.0008176941224273518	0.10039477140591373	1471
E:S55F	0.016669842351079045	0.00028127465635679463	0.010504637830938492	0.025601424544524295	0.09693045713108289	1472
ORF1a:A2344S	0.016669114755955797	-1.5672439445351223e-06	0.013091818986719501	-9.025942898672732e-05	0.09935227276834191	1473
ORF1a:D1547Y	0.016668754713791707	-1.7291254583848344e-05	0.010444387691464342	-0.0015732901355701141	0.09961404529183031	1474
ORF1b:P1001L	0.01666801729824931	-0.0003461281294162843	0.01520685308303884	-0.014425723718929771	0.09713251286376223	1475
S:C1253F	0.01666798654329421	-0.0002985861072267737	0.013474154855811719	-0.015907036841237822	0.09707656726050534	1476
S:P25S	0.016667977010084552	-0.00015440922014659485	0.010310686939649002	-0.014219152434905515	0.09792779612730139	1477
ORF1a:N2405S	0.016666913860359973	5.991545817661963e-05	0.012103472134591385	0.004003673045995648	0.09885970207789625	1478
ORF1a:M1647I	0.01666622817476782	-1.770255065755567e-05	0.009139881641697843	-0.002091838305618757	0.09933247124199845	1479
N:S190G	0.016663146045209735	-0.00012034821259190806	0.01264177416391652	-0.007346239878583304	0.09849993290937564	1480
ORF1a:H1160Y	0.016663051398521988	8.597344564539967e-06	0.012775247962969815	0.0005144220262233096	0.09881916133209817	1481
ORF1b:L2032F	0.016661748853217265	-8.68635886662872e-06	0.012571750913566647	-0.0005642093405589805	0.10131888217826115	1482
ORF3a:V112F	0.01666111239416884	0.0004118827784098872	0.01272873592488772	0.025548725091507705	0.09699375149969167	1483
ORF1a:I2663V	0.016661018764541777	-1.3465361010488348e-05	0.012719468720714286	-0.0008031161086502324	0.09822790180798525	1484
ORF1a:E2031K	0.01665780276815115	-0.0001955348471667286	0.014528462362022257	-0.009022411905740385	0.09828471683172885	1485
ORF1a:N4051S	0.01665701520551108	0.0004627776939633443	0.013715046712861325	0.024222946330490255	0.09628196162034666	1486
ORF1a:V4216I	0.016656857601259994	0.0004274801012351268	0.012358146157735523	0.02671557347903158	0.09403320689414009	1487
ORF1a:T4010I	0.016656351866284773	-0.00034755133362567253	0.012453292728587398	-0.022059787723483965	0.09677065811869107	1488
ORF1a:T1682I	0.01665631091542401	-0.00030796728687578336	0.011379628829892732	-0.023489387663039204	0.09660456922391127	1489
ORF1b:L1220F	0.016655560343566897	3.8550146178903016e-05	0.012047727154000615	0.002538448413909126	0.09773093556376311	1490
ORF1b:I1755T	0.01665555815737463	1.00511751862085e-05	0.012331403922145637	0.0006307264585211221	0.09768226434764225	1491
ORF1a:T3567N	0.016655550633505278	-2.8322637016049796e-06	0.013500542242680253	-0.00015047652522492405	0.09840524515985707	1492
S:A352S	0.016655311797572975	-0.0005865231887866785	0.013420125771602578	-0.03222752757500519	0.09421348771189282	1493
ORF1a:G728C	0.016653809720302643	8.395185259272755e-07	0.011014139287909773	6.733706168060444e-05	0.09864212128073738	1494
S:V213L	0.01665379833082832	-1.367583331970974e-05	0.012640196072810514	-0.0008249839347856645	0.09817130789051284	1495
ORF1b:I2303V	0.016653071294067442	3.9170336455754936e-06	0.013684596157267779	0.00020996264551661174	0.10018977858689614	1496
ORF1b:R2652S	0.01665288989169342	4.128825908859369e-05	0.009015222242242025	0.004955937725193381	0.09864685472452883	1497
ORF1b:D2505N	0.01665267473788781	-3.7640274870194692e-06	0.01591205124297228	-0.0001452312024468035	0.0988392145437721	1498
ORF1a:R2431K	0.016650809173533176	2.4959466715964947e-06	0.012485915678726827	0.00015309305800213183	0.09778674095698692	1499
ORF1b:L1218I	0.016648771549306874	-2.6465498088347837e-05	0.013949105552708582	-0.0013344753496971416	0.09904281300877064	1500
ORF1a:L1556I	0.016648751190141798	3.0627824519366875e-05	0.016267217122337918	0.0011468756136591876	0.09953717047416194	1501
ORF1b:P160S	0.016643684358705467	0.00028423268400301995	0.013282531048672263	0.01576725568688933	0.09768697039543368	1502
ORF1a:D3728N	0.016638929766485105	1.3806233873447807e-05	0.012184431504362471	0.0008942704206289344	0.09805828881675982	1503
N:T198I	0.0166379292627939	0.00018609175146040396	0.013029998858641968	0.010470940414709277	0.0971878277951552	1504
ORF1a:N3937S	0.016637920398217022	0.00015299489120227094	0.012903736929036205	0.008880413330431939	0.09791410450489287	1505
ORF14:L45F	0.01663790941057776	0.0001944493551325588	0.014921257524040476	0.008628042821783536	0.09902685314859072	1506
ORF3a:F105L	0.016637893942494812	0.0002258614948067221	0.01573526203402676	0.008660385778739252	0.09706089640409643	1507
ORF1a:L3338F	0.01663737844324334	5.7192003611450905e-05	0.012094011683296768	0.0038633669793355463	0.09932585089660281	1508
ORF1b:T899I	0.016636753291594263	-3.7397722803533905e-05	0.013557713917112002	-0.0019584057877060543	0.0980912664083298	1509
ORF1a:T3287A	0.016635070971135167	0.00014100034922840432	0.010494080586762633	0.012623826951868328	0.09849886613652692	1510
ORF1a:T2791I	0.016635054988684006	0.00019146063904253854	0.013330540552836013	0.010270862460635207	0.0971047352000845	1511
ORF1a:T4088I	0.01663481302003609	-0.00015719780310493708	0.015345584545087781	-0.006584975855758681	0.09910682169470389	1512
ORF1a:G400D	0.016634457033900294	-0.00032573959273791075	0.014045568881436961	-0.016170382124956383	0.0976579298596811	1513
ORF1a:T614I	0.016632689202690235	-0.00010445897314602699	0.012844299417253792	-0.006327671282516784	0.09977050352973384	1514
S:L938F	0.016629662288945576	-1.3909969082942531e-05	0.012943779330962456	-0.0008104727301126735	0.09879907080931105	1515
ORF1a:T951I	0.016629063842451698	-1.3140408064832234e-05	0.010798242997913573	-0.0010908382590474515	0.0983790165611303	1516
ORF1b:Y1103C	0.01662848442910563	-4.9241440802343986e-05	0.011607015772848919	-0.0036828773209776518	0.10031369779753556	1517
ORF1a:L2323S	0.016628465539693302	-3.7656276813991725e-05	0.013498761840467494	-0.0020491072617095044	0.09955597039899347	1518
ORF1a:T346I	0.016627416711747257	-5.7750154835519075e-05	0.011105895361323127	-0.004424676708813445	0.09711209545816968	1519
ORF1a:S2552A	0.016627227530458127	1.3080101876095013e-05	0.010689281146147896	0.0011310841268929097	0.09939455581299485	1520
ORF1b:C1732S	0.016625618359873643	9.48507598727342e-06	0.009017155726734775	0.0011431996921397755	0.09898775891717707	1521
ORF1b:Q1546H	0.016625580681785757	4.9101278428296094e-05	0.013096533477413012	0.0027210020068624383	0.09745592113622681	1522
ORF1a:G3541R	0.01662557730072799	3.2808846088973e-05	0.013359701498565473	0.001735568849320995	0.09715255378336612	1523
ORF10:P10S	0.016625435840433953	0.0002703582580347523	0.01273809654242096	0.016284394780900928	0.09753213403400368	1524
S:N856S	0.016621897324905707	3.245911452682825e-05	0.014682769417105708	0.0014804237963331086	0.09914831260845089	1525
ORF1a:R73C	0.01662138426638382	-1.3880977506227035e-05	0.011851496370564797	-0.0009384706363097927	0.0974436771929247	1526
ORF1a:A872V	0.016620805755590516	-1.0866192671319802e-05	0.009704155841551997	-0.0010948810309003877	0.09740367981712475	1527
ORF1a:D223H	0.01662078765456866	2.2051310483031232e-05	0.011732511717593463	0.0015355862616265262	0.0978944897428778	1528
ORF1b:P1727L	0.016618932853779644	0.0003457250702839846	0.011518481915992897	0.025812801909243278	0.09616934132569757	1529
ORF1a:S216Y	0.016617616683252154	-0.0005578880067401716	0.01032473209416927	-0.04905499894629223	0.08363194707838559	1530
ORF1b:K1993R	0.016616795861292676	-7.351275285821378e-05	0.010415319720546165	-0.006516998705804471	0.0978508989925851	1531
ORF1a:K2622N	0.016616348032054414	4.5513565044440175e-05	0.012329090680544986	0.002966983498019293	0.09950116228410953	1532
ORF1b:M606I	0.01661586070872144	0.00010294398496883216	0.011124339407223603	0.008212384660386344	0.09902356460061426	1533
ORF1a:F2641L	0.01661585203675725	0.00010097336294845254	0.01206484428013692	0.006881247653477902	0.09936379447085573	1534
ORF1a:L3116F	0.016614605483678754	0.0005595830164994699	0.013202813848283512	0.031219360646924592	0.09363698845146655	1535
ORF1a:A1151T	0.01661460257332782	2.7074490036809662e-05	0.01161937355984637	0.0019131906052781372	0.09765613750367255	1536
ORF1b:S1186A	0.01660768806018376	5.9574883890934934e-05	0.011623304758785995	0.004331417690801327	0.09901559980558167	1537
N:D371V	0.01660674274612884	-9.372107169812101e-05	0.01120719876049762	-0.00745216372364665	0.09966073043103987	1538
ORF1a:I4098V	0.01660673143320921	0.0001625456550915288	0.01233066478933172	0.010306924270804929	0.09765523654419916	1539
ORF6:D53G	0.016606729543494375	0.0001371429411057747	0.012419969902136922	0.008551842162674383	0.09770865257516859	1540
S:E1258V	0.01660632787010777	-1.346410922733995e-05	0.012858356079680942	-0.0008149520065874809	0.10003419429576922	1541
ORF7a:P84S	0.016606314962504257	-3.306561805614838e-06	0.013726505931277734	-0.00017190539434645155	0.0989727846692691	1542
E:V49L	0.016605820804134783	-1.652025807568579e-05	0.012240440888139721	-0.001085256136346582	0.09920399964048841	1543
ORF1b:V2371L	0.016605312053124096	-4.746304005822086e-05	0.01355643987235998	-0.0024681939889806717	0.097728609830297	1544
ORF1a:A354V	0.016604354142151695	1.625889218968164e-05	0.01087776773505025	0.0013347629148220115	0.09855009036893099	1545
ORF1a:T4207I	0.01660140724639572	2.5600208007584114e-05	0.011039288391606214	0.002005668889363817	0.09769191204094227	1546
ORF1a:A1352T	0.01660139273216797	-3.2622770983962467e-07	0.012434640983674023	-2.0786993587058915e-05	0.09925871732739044	1547
ORF1b:S1003G	0.016601386103458696	-3.0011159757161155e-05	0.01293213987362469	-0.0017629106192835438	0.0991006754495781	1548
ORF1b:L1203I	0.016601370690367885	2.0839844225700928e-05	0.014097175598535393	0.001036328287661231	0.09940550287293672	1549
ORF1b:T1274I	0.016599966190359187	1.7835248367576788e-05	0.011319905957002281	0.0013674467551935622	0.09911004115928275	1550
N:P142S	0.016599837339140184	-5.2192598324081724e-05	0.010325749405613434	-0.0047346783469768535	0.09823450423217912	1551
ORF1a:V3367I	0.01659983426551821	-8.202137254348026e-05	0.011123295548464954	-0.006812390911608525	0.10114600415067272	1552
ORF1a:F2827L	0.016599822786130484	-8.216408224123473e-05	0.012179090327705522	-0.005481896780781763	0.09933191340296674	1553
ORF1a:E37K	0.016598939868176173	0.00035625519185225087	0.013986103184998044	0.01786063258390755	0.0974381894324588	1554
ORF1a:E910G	0.016598664902997554	3.175250050426178e-06	0.012837234213209004	0.00018081003005782217	0.09687082871621407	1555
ORF3a:D222Y	0.016597109604597152	0.00020537572910306044	0.010812047362858663	0.016811296141199705	0.09638394008110907	1556
ORF1a:M3312T	0.01659697020204376	1.7176669767765805e-05	0.013114690191456405	0.0009888067867020395	0.09950002737155894	1557
ORF1b:Y737C	0.01659287762932394	3.234672629470865e-05	0.012227267712965723	0.0021190986914072915	0.0989445289401018	1558
ORF1b:Q813L	0.016592862166725675	5.289910015141502e-05	0.013376053573065302	0.0029170403612969148	0.09928670902354313	1559
ORF1a:N869S	0.01659237878560394	-0.0004467400159468953	0.013364195167423805	-0.024733722239726235	0.09637199203923973	1560
ORF1b:P1177L	0.016592324170350305	-0.0003483135795847798	0.012694676688311899	-0.021355127424188873	0.09711749950445865	1561
E:E8D	0.016591867299922083	0.00018822251836851647	0.014738899356302395	0.00835066208942144	0.09782470096216213	1562
ORF1a:K1795Q	0.016591533226004762	0.0007866567745009184	0.009081615972122184	0.043173642219999635	0.05192754257200497	1563
ORF14:M1T	0.016589895535644817	3.38797079322745e-05	0.011295543764458692	0.0024593306736275084	0.09620682420116602	1564
ORF1a:T355N	0.016589587929156307	-2.5792030113491155e-05	0.010436448654336872	-0.0022856007289353657	0.0982186428841472	1565
ORF1b:I1887T	0.016589583318109245	-6.211803089147957e-06	0.010848610905136375	-0.0005073358242177854	0.09804090566879071	1566
ORF3a:D210Y	0.016589010918373823	1.471118645860519e-05	0.015616318888259444	0.0005870802953272712	0.09864976910133884	1567
ORF1a:I1203T	0.01658880865658039	0.0003794296009822466	0.012196094402462132	0.024935963992152668	0.0957241008938241	1568
ORF1a:V2149F	0.01658817766676185	2.445419185826956e-05	0.012572399709696107	0.0015023295163877652	0.09853135784973352	1569
ORF1a:T2800I	0.016586134472026566	2.9383313158158455e-05	0.01350362881296669	0.0015989866234595608	0.09960189387618221	1570
ORF3a:E266K	0.016585607407703467	6.004305994698456e-06	0.012255463706974938	0.0003889931261350827	0.09864293339089487	1571
ORF1a:V1211I	0.016585605085059282	2.8118482009794363e-05	0.01233097645584341	0.001774948452413784	0.09795446751802922	1572
ORF1a:V2996I	0.016585350836337928	4.318511480745657e-05	0.01216112417668232	0.002862672075203547	0.09897229346679645	1573
ORF8:V33F	0.01658534093365568	3.683564190539874e-05	0.012882371268235446	0.002192123256934595	0.09935512385846154	1574
S:P1263Q	0.01658199463760931	0.00012672473607280317	0.011486096180478465	0.00929249295323379	0.09792365559696393	1575
S:D936G	0.016581966084694855	0.0002834724576541665	0.014126289955642421	0.013710364655458792	0.09730057817023852	1576
S:N164T	0.01658130143452963	7.013763184727805e-05	0.011550443218567843	0.004937077080270524	0.09678359279816275	1577
S:Q52H	0.016581252379588712	-3.5653495692738992e-06	0.012353074893411987	-0.00022747917076418005	0.09867194704696594	1578
ORF1a:T1504I	0.016580716117624128	-2.3503013483524215e-05	0.011079480318914165	-0.0018384639865326304	0.09797374468369494	1579
ORF1b:V2223L	0.016580628015286918	-9.113562659028911e-05	0.016452207652637406	-0.003326389249744401	0.09934132697095088	1580
ORF1b:T284I	0.016580563997421863	3.9924021084742296e-05	0.012019319321945615	0.0027004668346313787	0.09881490089421714	1581
ORF1b:S1893F	0.016579423144141594	1.7202645499965463e-05	0.011659849930743474	0.0012088900296214106	0.09773632224142823	1582
N:T393I	0.01657941087878556	0.00010419509871030598	0.012654540066108467	0.00625466155568679	0.09784843627603178	1583
N:T379I	0.016578305616318362	9.871336958814995e-05	0.011391745798306627	0.007548393712460319	0.09933345767702495	1584
ORF1a:Y3722C	0.01657467842165192	8.997780163543827e-05	0.011180586130308253	0.0070984198996193884	0.09905571330857874	1585
N:T76I	0.016573574585092798	-3.809454132831988e-05	0.010033879903945364	-0.00370048232565516	0.09882471437139495	1586
ORF9b:P73S	0.01657356240312223	-5.890477369281566e-05	0.010942902186852071	-0.004822131322226004	0.09889342046227742	1587
S:W64L	0.016572935303447486	0.0002914028635196417	0.01228640788917199	0.0183476475951792	0.09577769594275594	1588
ORF1b:T2336I	0.016570409995151535	1.8395660704271068e-05	0.011992748988453197	0.001198284783408045	0.09678505439505214	1589
ORF1a:V2027L	0.01656858461163026	-2.9054078672370047e-05	0.012282910344420056	-0.0018617945243721201	0.09830756697147837	1590
ORF1a:H2794Y	0.01656836411928647	7.657414874477339e-05	0.011560175482945766	0.005457069354654277	0.09743894484042773	1591
ORF1b:T2099I	0.016566853864075158	-4.731025115890511e-05	0.011560297774230436	-0.0033397708725170453	0.09707255997657198	1592
ORF1a:D1554A	0.016565691038442226	1.436268310957528e-05	0.011623087580335359	0.0010337287194663	0.09860149000878558	1593
ORF1a:I1232V	0.016563550088509283	0.0001924286297073537	0.011238388818009676	0.015566076405356488	0.09988771597531283	1594
ORF1b:E1808D	0.01656249706843645	0.001154273047949033	0.012011616452924607	0.057216492833803236	0.06280223076245496	1595
ORF8:I9T	0.016561421354876732	-0.00010750919315279145	0.012857793652911382	-0.0063944882708046	0.09895937431464885	1596
ORF1a:N2498H	0.016560934890167196	2.1542416717941056e-05	0.013341139182206264	0.0012025394091782244	0.09966996851530743	1597
ORF3a:K67N	0.016560922256377765	-4.616522048431474e-05	0.011763972679482577	-0.0031909539580100054	0.09775273113437417	1598
ORF1a:N449D	0.016558694144575992	0.0004883654324654841	0.014091721334560945	0.02357527756530909	0.09508825527311435	1599
ORF1a:I4098L	0.016558671156821272	-3.265614488215681e-05	0.01347609677302625	-0.0017812639930734602	0.09951247305232365	1600
ORF1b:T132I	0.016558433002880683	5.3738707910930025e-06	0.013468391575175254	0.00028212072895673787	0.09758607322490113	1601
ORF1b:L1203F	0.016557563838888505	5.678899975193395e-05	0.00954810123618608	0.006106850650376118	0.09882655331032811	1602
ORF8:K2Q	0.01655755430078197	9.615547103070237e-05	0.011218159999043992	0.007594918966622512	0.09941421069450823	1603
S:E1092K	0.016557527420134534	6.749025325483422e-05	0.011202410297644294	0.005140810363317161	0.09763678276643196	1604
ORF1a:D1554G	0.01655752019791859	7.439589768540112e-05	0.011839226690429723	0.005097011551934403	0.09786490990090677	1605
ORF1a:D3681E	0.016557495798904698	6.666892651865319e-05	0.013447131652458953	0.003506872187927206	0.0974658097385824	1606
ORF1b:A1291V	0.016557484901000404	0.00012787652206057516	0.014688703432092375	0.005754593796273668	0.09837166517151391	1607
ORF1a:T1055I	0.016555875465429234	8.974870216349431e-05	0.013544095699118967	0.004701167701682666	0.09791479810445584	1608
N:T141I	0.01655576763011538	8.940171213286963e-05	0.014069123467722896	0.004393129887485735	0.09852776658559491	1609
S:V622A	0.016555069189781845	-1.2583051958176136e-05	0.010116899562108645	-0.001188244052250953	0.09830506176609566	1610
ORF1a:K1233R	0.01655498324065013	4.1737243904937165e-05	0.014569235459659664	0.00188769066618425	0.09796286106221389	1611
ORF1b:S638I	0.016554472780976725	-0.0004888896377167889	0.014185811487464993	-0.02365395253095759	0.09585676077652361	1612
ORF8:D34G	0.016554112359056284	-3.761872241493151e-05	0.014859709588585082	-0.0016584477848286161	0.09865048663289251	1613
ORF3a:N119H	0.01655410353480111	1.4411919212348914e-05	0.011905265425376083	0.0009882716560811542	0.09858136764925436	1614
ORF1a:A3657V	0.016553795037131742	1.1224685949426357e-05	0.010003536885720473	0.0011140116995716602	0.09965164959569996	1615
N:T334K	0.016553364697834236	1.2033194061647255e-05	0.011598722800466577	0.0008380629376167394	0.0967925612265971	1616
ORF1a:K1348Q	0.016553226546722692	-4.939022241362225e-06	0.011589238119518872	-0.00035691659457809936	0.09851785669648075	1617
ORF1a:E2946D	0.01655319717027695	-2.3453711118967386e-05	0.013093005458542624	-0.0013459522051825598	0.09917657102378592	1618
ORF9b:M8I	0.016549938929925394	1.9297627356463116e-05	0.010125334614432678	0.0018229992072190137	0.09839588373342084	1619
ORF1a:E995K	0.016549924204324218	3.249780424468542e-05	0.011155753807276009	0.002604067779027586	0.09982795808319296	1620
N:A12S	0.01654988776965873	2.5787363285133616e-05	0.012863392282578207	0.0015012330850407035	0.09813550716984294	1621
ORF1b:L261F	0.01654985064261584	7.491293837584052e-05	0.014659358852118304	0.003399453318446596	0.0986936693369146	1622
M:D209Y	0.01654929331036336	-9.164105776830239e-05	0.01307383091205572	-0.005328809710773292	0.0995548308415441	1623
N:Q83R	0.016548979496536775	0.00013282080330416987	0.012468979701487267	0.008455636666436724	0.09913375892548243	1624
ORF9b:K80E	0.01654897859445051	0.0001769498719153516	0.012332506389647875	0.011025291338921162	0.09673042448779491	1625
ORF9b:S63F	0.01654897636538826	0.00016563067577898916	0.012553538376488723	0.010002215734343052	0.0970481450489111	1626
N:D144N	0.01654896145546687	0.0002079614845302338	0.013527850521685498	0.011149810071708881	0.09843603419142587	1627
ORF1a:A2891T	0.016548954576539314	0.00019478046736036206	0.013689452888077705	0.010124580838259274	0.09818590225451372	1628
ORF1a:G59S	0.016548314959672135	3.822353258201232e-05	0.009647069789107988	0.004028152480345307	0.09895251223652103	1629
ORF3a:S180F	0.016547663075956103	0.00015875149458703295	0.011639046598120208	0.011491548172045691	0.09836590315866245	1630
ORF9b:Q77E	0.016547506004622386	0.0012814577527099531	0.01214998343419372	0.052528148404869926	0.05795924153186726	1631
N:I157V	0.0165471476815664	0.00015070083006596435	0.012744972463721369	0.0090540484130695	0.09837876224553588	1632
ORF1a:N2603D	0.01654306049869227	0.0005564060731918939	0.013837935765342792	0.027734407136509293	0.09376084510090783	1633
ORF1b:I235V	0.016540736094573086	9.606895925991619e-05	0.014167629997063958	0.004641034010830466	0.09836490206069873	1634
ORF1b:K1447N	0.016540261283818723	-0.0002616765138837853	0.012871405518114136	-0.01543602347147074	0.09766601193091942	1635
ORF1a:E148G	0.016540019363361042	0.00021539251392247647	0.011705885119187319	0.01537871218351969	0.09772609398089294	1636
N:R10Q	0.016537394121534314	6.111334847926576e-05	0.009529876080172419	0.0063490967574395835	0.0969291542967944	1637
ORF1b:Y1648C	0.016537381518939822	4.533396305950867e-06	0.010486881629978177	0.000398170290872122	0.098280062812774	1638
ORF9b:E7K	0.016537377949456603	1.2008330972034331e-05	0.010689145529421415	0.0010389405878430402	0.09941995997080885	1639
S:R246T	0.016537371299854796	3.009393349551988e-05	0.011076319435768922	0.00240921776028355	0.09907572534496785	1640
S:S982L	0.016537370916523384	-1.1086188014219313e-05	0.01095818194952096	-0.0008875764689374995	0.09804663772431366	1641
ORF1b:E1051G	0.016537355555405742	1.6589429338436521e-06	0.011754117360864454	0.00011402385267108451	0.09744776025672044	1642
ORF1a:I2307T	0.01653734785287026	2.7849327415844264e-05	0.012185051230599481	0.0017891578465725768	0.09765007534438172	1643
ORF1b:S961P	0.01653731783096479	4.308832415153759e-05	0.013519556248322736	0.0022883634323153717	0.09849862498078982	1644
ORF1a:D3240A	0.016536729222670753	1.1707732276874026e-05	0.010722923157602522	0.0009998003465420465	0.09908583999176637	1645
ORF7a:V24F	0.016536305626307354	3.7362735656887566e-06	0.012600830882048145	0.0002289645935470531	0.09864222575756605	1646
ORF1b:M1693T	0.016536286950140946	-2.1304385989495803e-05	0.013172213479176803	-0.0011516476452192953	0.09683980836999848	1647
ORF1a:P1158S	0.01653614031225299	0.00023975205470964987	0.012166311510467931	0.015283970576543047	0.0959486679961239	1648
N:A398V	0.016535493705607193	-0.0010906912276440067	0.012285189004016924	-0.06018470773774404	0.06907665270401804	1649
S:L822F	0.01653338865931573	2.4559869124642298e-05	0.014372865187162439	0.0011562466406792506	0.09861122458330661	1650
ORF1b:M2381T	0.01653307274395203	0.0008475687192080545	0.013714760363071858	0.043712191121448654	0.08847042688909658	1651
ORF1a:L3951F	0.01653250345160621	5.376478941029589e-06	0.009462935161167462	0.0005810150169144294	0.09837008878526679	1652
ORF1a:A3497V	0.016530860187787818	0.0001612452268696319	0.012671240521074167	0.009760375882475312	0.098108243671355	1653
ORF3a:E239D	0.016530640610679548	5.037433226580205e-05	0.01203875949661256	0.003469387455424789	0.09984936044449566	1654
ORF1b:V1639F	0.016530615985537612	4.7786001337768844e-05	0.012743389846784635	0.0027567221359673317	0.09675155568697631	1655
ORF1a:G1419C	0.01653001239317285	5.037378765076899e-05	0.012148194208202713	0.0032861594792769062	0.09806494107792216	1656
ORF3a:S216P	0.016529232651336576	-0.0006008835214560609	0.013502913491041928	-0.03138110177260055	0.09249965185987041	1657
ORF1b:D2142Y	0.016527297836344934	-1.8011295228092587e-05	0.015798300409296584	-0.0006932018909747967	0.09800701994281712	1658
ORF1b:K82E	0.01652697987254915	0.00014754306111583001	0.013420131347840389	0.007889415148210621	0.09782236613152379	1659
ORF3a:D27H	0.01652234251693998	-0.0005375813017081723	0.01330028843629596	-0.030279680846363444	0.09520145146924287	1660
ORF1a:L2146F	0.01652141953084231	-1.7652027916649467e-05	0.015642589476621203	-0.0006994895749824847	0.09846713160478074	1661
ORF1a:T2016K	0.01651831673925687	-0.00014559466231888323	0.012079816034760743	-0.009678452886855964	0.09802013305799358	1662
ORF1a:L2609F	0.01651704591217731	0.00010251877835595138	0.011505256869081038	0.007361419064950916	0.09721900201785212	1663
N:T334I	0.01651387989188655	-4.4417330728658285e-05	0.013712940779451111	-0.002258156074323489	0.09775022695306848	1664
ORF1b:A2268S	0.016513008312943327	5.026615329522486e-05	0.013346246305903902	0.002784174845635452	0.0992891897586612	1665
ORF1a:S391F	0.016512704229746194	3.713736305248141e-07	0.01397900119527105	1.8673458978028736e-05	0.09912495171551428	1666
S:E1202Q	0.016509621276883633	-0.0006372423630332805	0.013151023628436384	-0.03529242695092295	0.09140788419985883	1667
S:Q493E	0.016508568765856248	-0.0004707006956117958	0.012841798974296844	-0.02771709991225905	0.09463403983359484	1668
ORF1a:L893M	0.016508424370676525	-4.5340257087047956e-05	0.011178623636457398	-0.003488372958244792	0.09799103859665369	1669
N:N196S	0.016508007258570684	9.347332860369984e-06	0.01009579474030462	0.000884170406846742	0.09818547004969189	1670
ORF1a:V1020F	0.016507995327687024	-2.9564162965019907e-05	0.010649636854587814	-0.00252854954400865	0.09845691851343837	1671
ORF1b:R1736K	0.016507925313917943	1.1806695247806822e-05	0.013508579952125925	0.0006388784837055453	0.09936783819751283	1672
ORF14:I43V	0.01650789206094082	1.5391539227475316e-05	0.014475790526445773	0.0007132199775440961	0.09853757780713496	1673
ORF1a:A3454V	0.016507700162365576	-2.345993535102415e-05	0.012715611025353414	-0.0013853132736066987	0.09770232853946073	1674
ORF3a:V48F	0.016505716317503753	8.777050001302326e-06	0.013292620798398824	0.0004944134557064194	0.0997645463290367	1675
ORF1a:A2587V	0.01650570334026296	1.0766126588983021e-06	0.013519422743415836	5.6812817280234446e-05	0.09820904751947024	1676
ORF8:S69L	0.01650401494645317	7.998018550405186e-05	0.010490566393300363	0.00690698338037339	0.09724602918343445	1677
S:I1221T	0.016502693660597804	-0.0002996902211622269	0.014223075101165907	-0.014172474213311853	0.09679898381228771	1678
ORF1b:H346Y	0.016502530776913577	3.365974705368285e-05	0.013786855157463569	0.0017434507720159719	0.09920849840903924	1679
ORF1b:P1325S	0.01650247942658707	-2.513040390086986e-05	0.0152581585342585	-0.0010458920080982492	0.09842873039748976	1680
ORF1a:I695V	0.016502372724784366	0.00014368009537309373	0.013361270424079969	0.007858808756975031	0.0985088545975068	1681
ORF1a:P804S	0.016500847208107575	0.00010053840811912995	0.01464838836707496	0.004508944853226775	0.0979968948565412	1682
ORF1b:P1851S	0.016499555970031277	0.00016862502208445928	0.013021256211099954	0.009723047713788669	0.09840560988130086	1683
ORF3a:W128L	0.01649901889992519	0.0001909347742674353	0.013301244153510352	0.0107509716081367	0.0992395327062368	1684
S:T307I	0.016497421520684546	4.286969185552306e-05	0.012636350348655684	0.002592882114879546	0.09824017995953122	1685
ORF1b:V2172I	0.016495389302865454	0.00034245929035381606	0.013082198700392253	0.018856453652991993	0.0952596373933928	1686
ORF1a:L320F	0.016495381861312292	0.0003233548038909055	0.012441974570015408	0.02009538034163549	0.09603711177332254	1687
ORF1a:V365F	0.01649536979565889	0.0002482349319637665	0.010746783483963315	0.02041767302910436	0.0953293147958111	1688
ORF8:I47V	0.01649524030589291	-0.0004284992581045414	0.012977193927644202	-0.024348301802458495	0.09479922940945246	1689
ORF1a:R3698K	0.016495178400613455	-0.0002972729064554891	0.011726892821381119	-0.020749321182747797	0.09578298051003656	1690
ORF1a:V751L	0.0164932710316569	0.0005306403809576827	0.009420203680299975	0.05162971565049424	0.07743337716984278	1691
ORF1b:V2061L	0.016491822650389756	-5.573783662934513e-06	0.013149887011238275	-0.00031751647128144036	0.09924940534355546	1692
ORF1b:V2564A	0.016491799423233148	4.429420889513279e-06	0.013653743042974023	0.00022703720781054213	0.09775199298291785	1693
ORF1b:T797I	0.01648767750612227	1.703614555500281e-05	0.011523381346759114	0.0012553053843801477	0.09890869219072587	1694
ORF1b:T861I	0.01648767749047985	-8.769869554981935e-05	0.012954828386498881	-0.005012241084526613	0.09781186988163995	1695
ORF1a:M2194I	0.016487675206869085	5.963746754688524e-05	0.011522124087555274	0.004323314069581941	0.0980087933094357	1696
ORF1a:Q607H	0.01648762330947764	6.183697158262397e-05	0.01294818236616487	0.00340804900360438	0.09606594274487137	1697
ORF1a:F3605L	0.016486048627739166	-0.00024569524993332483	0.013363976399761623	-0.013340220206514932	0.09758238351334986	1698
ORF1a:A872T	0.016486037633360557	-0.00021967043947437322	0.013275334954674574	-0.011653895295617805	0.09600151859519312	1699
ORF7b:E33A	0.016485985232699483	-0.0003133483024882454	0.014492432497448587	-0.0142659311123455	0.09676310730013142	1700
S:D1260Y	0.016482217146061233	-0.0004445345494830721	0.013521632231037556	-0.02365240676422587	0.09580803034929107	1701
N:P80R	0.016481284438784573	0.0006759397626266417	0.009059179464773432	0.03543831267124415	0.05541477247642223	1702
ORF9b:R13H	0.01648002877944281	0.00013687515999782812	0.013611077066790298	0.007242814247235988	0.09875084391636171	1703
ORF1a:I3512T	0.016478212808305394	-2.2758377309180672e-05	0.012475262561741961	-0.0013886469740549488	0.0974387261634462	1704
ORF1b:S1779I	0.016478018010607505	-0.00020499403712976862	0.011037798612821446	-0.016481537473746227	0.09760697020873063	1705
ORF1a:M2796I	0.016476286119827148	0.00020054038791343315	0.014134583314416891	0.009540260710474832	0.09703241838268346	1706
S:T22I	0.016475044700632983	-6.2879025195308354e-06	0.01149976887258942	-0.0004734416213582701	0.0997848493288633	1707
ORF1a:H417R	0.01647424777087813	-0.00016617769439069958	0.01295902645796876	-0.009256939478482213	0.0962847537593789	1708
N:K249R	0.01647396140366717	-2.8205257824366367e-05	0.012512101939581488	-0.0017911989358052412	0.09969380342205654	1709
ORF3a:P240L	0.016473957831531744	-6.463225330827692e-05	0.012369956266467624	-0.004079990693303607	0.09819841945997207	1710
ORF1a:K1053R	0.016473951129481666	-5.1183459051346355e-05	0.012503512277456707	-0.003093315228264936	0.09715449970001803	1711
ORF1a:P2018Q	0.01647390752346665	-5.440437074079507e-05	0.014070974576449832	-0.0026718426488963826	0.09857266283409712	1712
ORF1a:M585I	0.01647066845160269	5.674412056859714e-05	0.009976826754148144	0.005394274099684215	0.09712627968991984	1713
ORF1a:R287K	0.016470649060795945	4.957473750359576e-05	0.010713490449190613	0.004124073597738189	0.09762959732820244	1714
S:K1045N	0.016469740176003105	-0.00032458916980673054	0.013566204270231912	-0.016502249445390364	0.09534043982486318	1715
ORF3a:W45L	0.01646899860772818	-0.0004774596943490856	0.011635489422922111	-0.03308643170060413	0.09111973871064104	1716
ORF8:D34N	0.01646714399906809	-7.202916321359044e-05	0.010037325663470521	-0.006799657553961644	0.09728824714403134	1717
ORF1b:V1092F	0.016466159182674325	3.342624164113658e-05	0.011573905078621995	0.0024174692825613448	0.09839825701322516	1718
ORF3a:R30L	0.016464648079688254	3.246327035646374e-05	0.012085827897621498	0.0020879347350686223	0.09690351035219834	1719
N:N11I	0.016464493333056645	5.028682997265628e-05	0.011544078633206922	0.0036425606684164055	0.09818406238726617	1720
ORF9b:M8L	0.016464461143044277	3.3864221146980976e-05	0.012524432342525198	0.002105659066504949	0.09873801383683711	1721
ORF8:Q29L	0.01646254401415218	-0.0003637674801008045	0.011836715245628305	-0.02509890473297224	0.09511156771243694	1722
ORF1a:T2283I	0.016456372336289014	-6.034553835797831e-05	0.011394595733197226	-0.004513167473498713	0.09843900006464318	1723
ORF1b:V181L	0.01645630537481827	-0.00010755334956057037	0.013194879318760816	-0.005947879102325216	0.09794666746135378	1724
ORF1a:S2083R	0.016454584737850237	-3.4605084519931064e-05	0.01110918009920843	-0.002655293705787473	0.0972766725638666	1725
S:E654K	0.01645433873703061	-5.415732468330381e-06	0.01136696648882859	-0.00040141417846878923	0.09786079245062666	1726
S:T470N	0.016453401921705347	0.00017829761781823193	0.010572467564822925	0.015329079667221178	0.09683878203976982	1727
S:C1235F	0.016453372444478507	0.00019381959127768133	0.011395170349059638	0.014065045617175856	0.09606150188383765	1728
ORF3a:S216L	0.016453366157563532	0.00028918264584581023	0.01287790645323119	0.016679613728988667	0.09639522524190874	1729
ORF1b:C1880Y	0.016450903127260826	3.1196745192226953e-05	0.011877906977222723	0.0020881416736060606	0.09715529371446596	1730
ORF1b:G2610C	0.016450726521802572	0.000340215028271157	0.011942594539819164	0.022327847345821848	0.09417740901458327	1731
ORF1b:M657T	0.016449427335011656	0.00014135630546504622	0.01159103000319567	0.010199628278489425	0.09793690374510858	1732
ORF1a:E2551D	0.01644589622642464	-2.3971159785575413e-06	0.009878493204193173	-0.00022540809173015117	0.09579211090597649	1733
ORF1b:L293S	0.016445821215955857	0.00013924810791726084	0.011451726061710648	0.010072822005592693	0.09688339212497594	1734
ORF1a:C2165F	0.016445174381898547	0.00017554036854617184	0.01134260090623986	0.01282283084884141	0.09610284093388664	1735
ORF1a:M3761I	0.0164451472821522	0.0001767400592061217	0.0126142462632456	0.010664474354551597	0.09741349055718355	1736
ORF14:M60T	0.016445132944036406	0.00019335379681387527	0.012615610681646827	0.011666820578070418	0.09731058473179734	1737
M:A83S	0.016443068012684536	0.00011956553650480751	0.013676784854483742	0.006092502482648226	0.09744245752469637	1738
ORF8:G8STOP	0.0164424620487154	0.00026176295549365156	0.013321016057127044	0.013705170697785256	0.0954280353616413	1739
ORF1b:D2666G	0.016440326278855857	6.477111021249435e-07	0.012052431058328407	4.23666527633106e-05	0.0974756234535963	1740
E:F26L	0.01643989586637311	-8.891284145574126e-05	0.014747656853385242	-0.003964832620782067	0.09840311912232458	1741
ORF14:Q46H	0.016438746953317	-0.0005193689478742049	0.01464538837198519	-0.02314813155699886	0.09505698838552988	1742
N:G200C	0.016438599605526235	-0.0003501262697668639	0.012085955573007212	-0.023071383618497213	0.09539924028006765	1743
ORF1b:G2510C	0.016437946141374782	1.5978051428321496e-05	0.013020698681255924	0.0008881924854937106	0.09707515176747156	1744
ORF1a:N704H	0.016436082103257397	7.926976571394886e-05	0.013382033044604637	0.004313708310515954	0.09862483698016368	1745
ORF1a:Y1465C	0.01643439482422176	-0.0007517086744482359	0.011053865299349677	-0.05411239215919176	0.07686565582410582	1746
ORF1b:K134Q	0.01643422646906213	0.0004712772136702897	0.012491508799693282	0.028598942704444845	0.09308362585759455	1747
ORF1b:G1450R	0.016434013730212714	0.00037728206496410603	0.011376744719247454	0.02814613122385575	0.09420308525248457	1748
ORF1b:T1064I	0.016433993165363606	0.00037138466039621394	0.010828318932864681	0.03059816503995024	0.09346379063498844	1749
ORF1a:P3504H	0.016433992554026982	0.0003674979445801905	0.010836561897292608	0.03060116086508844	0.09409131073173008	1750
ORF1a:E775G	0.01643056806170072	-0.00025014814205761334	0.01436744160356318	-0.011618689917898944	0.09724046436136242	1751
ORF1b:S2430R	0.016430382863378123	-8.094659522947359e-05	0.010853985511828628	-0.006356850397811361	0.09597818616526259	1752
ORF1b:E427G	0.016430308435211687	-0.00010788711369968865	0.012934247246218347	-0.006268747934320759	0.0983971025943471	1753
ORF1b:I1799T	0.016428971787360424	8.399617291493628e-05	0.013896336632496937	0.00406379690271822	0.09657402818541685	1754
S:D839Y	0.016426594772988794	-5.416893960793482e-05	0.01294320371751581	-0.0030846123815812285	0.09762342400795276	1755
ORF1a:T4354I	0.016426085854210366	0.0003863742924742955	0.010617943645014366	0.03136833539210376	0.09044976789435105	1756
ORF1a:K734R	0.016425560593807075	-5.826903385269568e-05	0.010070971860643046	-0.005312481618067096	0.09601624695947983	1757
ORF8:S21N	0.016425460556654618	-5.388425434802413e-05	0.012612037791646534	-0.0031891892244198003	0.09697587592799242	1758
ORF1a:K1817N	0.016422303665178516	0.000256971825611889	0.011096928610787059	0.019718961951716525	0.0952135881240461	1759
ORF1a:G989S	0.016422201534708077	-2.555085184080264e-05	0.013538588259933919	-0.0013223643386271774	0.09738834709454909	1760
ORF1a:V1211F	0.016420105058757295	-1.9868266059528443e-05	0.013600351469649134	-0.0010378439474066237	0.09829070081393247	1761
ORF1a:E754D	0.01641963242890175	-0.00038438648008740084	0.012026349486777424	-0.02504911467102594	0.09384774659976743	1762
N:G34W	0.016417715966607647	0.00021392939586682003	0.010327425495377967	0.019306924687683018	0.09621304547085045	1763
ORF1a:T4364I	0.016417715740940923	0.0005393015639550109	0.014132731457982802	0.02518587829423644	0.09331141483457861	1764
ORF3a:N119Y	0.016417102656314225	0.00029155711638403133	0.011377058992488698	0.02174113984657894	0.09584201621657325	1765
ORF3a:Y107S	0.016417070526970227	0.0003705842518637124	0.013145381931591421	0.020209052735456274	0.09498650095408644	1766
ORF7a:A50S	0.016417024350609762	0.0003716041529003063	0.013174272741114686	0.020705069000448228	0.09617434801945628	1767
ORF1a:I4049V	0.016415725334277424	-8.081540225826777e-07	0.010787112206509452	-6.658382767296137e-05	0.09791346196747464	1768
M:A2V	0.0164155269858655	-0.0006750762756693689	0.012643878787525464	-0.03987598142115837	0.08876950721413047	1769
ORF1a:D48G	0.016415315414215415	2.9535207011686477e-05	0.011510726038405	0.0021969519727935856	0.09925172205220055	1770
ORF1a:A1283V	0.016414788324256933	-0.00011252789827543899	0.010435320510752504	-0.010021215147406542	0.09797178329595524	1771
ORF1a:V1393L	0.01641345723416032	-3.387120039997139e-06	0.009280888816722543	-0.0003628446239036589	0.09605756043278338	1772
ORF1a:S771C	0.01641329044362427	1.113573817144186e-05	0.012617915455917974	0.0006761861510258529	0.0983220992623475	1773
ORF1a:T2087I	0.016413288351785935	-2.787123215078565e-05	0.01337073795477741	-0.00148401074506155	0.09755432206199131	1774
ORF3a:T9K	0.01641324111405396	6.270734177435655e-05	0.013767423138592055	0.0031153693628468804	0.09699041616429636	1775
N:R203G	0.016411356071709415	4.721785868490485e-05	0.013195892131376794	0.0026435123484262356	0.09870140968068049	1776
ORF1a:K1319E	0.01641101284128977	-5.167709021993033e-05	0.011789962384846982	-0.003467484784765793	0.0965149848702323	1777
ORF7a:I110V	0.016410995506497703	-7.731029818730019e-05	0.012393207664334507	-0.004781949460603096	0.0973537560720747	1778
ORF1a:A541V	0.01641059769117562	-0.00010360444225782705	0.01183127174103425	-0.007020987277070544	0.09714640114955769	1779
S:T747I	0.01640913291795198	-7.90428498594788e-05	0.012341711308108662	-0.005054455260867933	0.09856435568032698	1780
ORF7a:E16G	0.01640856179848194	0.00010903106594383823	0.011050415674122254	0.008684443677526726	0.09824386358570732	1781
ORF1b:V596G	0.016408539924866867	0.00016260659284194053	0.011637187010775108	0.011592513200211436	0.09758137697621982	1782
ORF1b:T2490A	0.016408446480583896	0.0001980505951911229	0.01376312349801348	0.01011347806048429	0.0978399632909115	1783
ORF1b:L2508F	0.01640669141457579	6.996016235780626e-05	0.013064958372179017	0.003902848198307304	0.09750616178524935	1784
ORF1a:L1559F	0.0164064721156725	1.889662665969256e-05	0.010750569300829207	0.0015451610350202456	0.09720128370788088	1785
ORF1a:K1219E	0.01640646090675629	2.3215909154941354e-05	0.011037365508498096	0.0017969222024918502	0.09708760832367075	1786
ORF1b:P1666H	0.016406438108742885	2.612787000919393e-05	0.011685080409586471	0.0018518455254813784	0.0983572107141004	1787
ORF1b:T1050N	0.016406411112463416	1.8115601559661136e-05	0.012382837082355134	0.0011634205580967215	0.099227662636629	1788
ORF1a:M584V	0.016404069168186517	3.593570378881058e-06	0.011828003677760534	0.00025244616872258156	0.0991359967354591	1789
ORF1a:L2105P	0.01640359152641997	-0.00019507539226602596	0.014155292200636863	-0.009220624677151188	0.09689051645357534	1790
N:E367D	0.016402020740159354	2.3801521648355152e-05	0.01149728784239089	0.0016973224336614063	0.09707553114350681	1791
S:N501S	0.016402007757298335	0.0003493126960797609	0.012824200493995384	0.0200844482557819	0.09518194012616872	1792
S:S680T	0.01639733189654224	0.0005751400803753787	0.010931813492520173	0.04797643254355485	0.0877186416925276	1793
ORF1a:P1018S	0.016395535822524104	-0.0005786776916353482	0.011991053057595345	-0.03771868838376744	0.0892814383260482	1794
ORF1a:Y3063S	0.016393471683426412	-1.703257500860872e-05	0.011754848606200559	-0.001168763401602188	0.0973664545791136	1795
ORF1a:P3767L	0.016393429379991675	-2.1553407509685107e-05	0.012721095007130898	-0.0012689000298182814	0.09759872667722563	1796
ORF1a:L446F	0.016393413463107544	-1.8495502499486735e-05	0.013002718818175671	-0.001048804913780026	0.09790930867139519	1797
ORF1a:P2739L	0.016393400365020766	-8.37918117070182e-06	0.013171288465811715	-0.00045870425030875353	0.09745163503683751	1798
S:Y1155F	0.01639335262357241	-5.4497482447832644e-05	0.014167440710133055	-0.0026197348639277595	0.09819300656458867	1799
S:V1122L	0.016392307135493632	-0.00030602564243344593	0.012824966696143756	-0.01695293788806775	0.09396537023759999	1800
ORF1a:A702S	0.016388443877825953	4.114022922090111e-05	0.011981990580006893	0.002735163365142993	0.09766063776314543	1801
ORF1b:V1320M	0.01638841183789567	4.769184850120865e-05	0.012479385674903646	0.0028886389744704143	0.09707977501767373	1802
ORF1a:L681F	0.016385539357955246	-7.227237438534952e-05	0.012615919311836274	-0.004263265195175063	0.09680332586668036	1803
ORF1b:L627F	0.016383030304647196	9.27006140599396e-05	0.011966364872092608	0.006042396641430577	0.09642453403403178	1804
ORF1b:I2303L	0.016381215627011114	-5.82986229619617e-05	0.01169342567167469	-0.004084090546234691	0.09778838052836568	1805
S:V6F	0.016380472818902793	3.47659008158401e-05	0.013878620535776239	0.001716079203453872	0.09749274883211946	1806
ORF8:F86S	0.016380048437965988	9.369506750543186e-05	0.01023657658038261	0.008573025393107208	0.09754630071962501	1807
ORF1b:V1110L	0.016379930265682737	0.00018543321776567486	0.012890471253076905	0.01097042851727055	0.09855018821407778	1808
ORF1b:V2117L	0.016379128752873066	-5.604279814492252e-05	0.012234702506078533	-0.0036220170113063855	0.09829210724849517	1809
ORF1a:S2188F	0.016378102195381626	0.00017701444993714686	0.011528832783576219	0.012701496467499494	0.09684023782632553	1810
ORF1a:C3147F	0.01637531068894214	-8.248101262286496e-05	0.013243897301540814	-0.004510080982332553	0.09783142964105916	1811
ORF3a:G251D	0.016374408050278705	-0.00020358776980308128	0.009858677723732126	-0.019715904437250922	0.09501442013390506	1812
M:M109I	0.01637427933054735	-0.0003883812862682253	0.014137486163625803	-0.019080062028525524	0.09727450949064011	1813
ORF1a:M1378I	0.01637381463003641	1.4609269189654796e-05	0.008666294374964465	0.001805587254338122	0.09632804998670429	1814
ORF14:G22V	0.016373803292158137	6.371966195523262e-05	0.00925264672756116	0.0070751378440354696	0.09724349239609834	1815
ORF1a:L2874I	0.016373136808619505	-0.00013516779181190053	0.013305495816214803	-0.007270993926600168	0.09732065915541951	1816
ORF1a:I2873T	0.016373104790975253	-0.00013139833003569744	0.01356582894206465	-0.00657396198829182	0.09573347657281056	1817
ORF1a:A2785V	0.016371649888446024	0.00014093815300375836	0.015117116854071858	0.005830979163452749	0.09706487004751795	1818
ORF1a:G392D	0.016371551799761432	-1.098848195840865e-06	0.013153414763466749	-6.12950162210774e-05	0.09823859989476853	1819
ORF1a:A1082T	0.016369443699249593	0.00014373260754257044	0.009979702020412292	0.01365947798773335	0.09633398447700195	1820
S:S13T	0.016361296587284094	7.524907932654612e-05	0.01232128534808105	0.004758774973913146	0.09786971394408507	1821
ORF1a:T1395A	0.016361093842821785	0.000127451109362943	0.015372439535594386	0.005124887341025943	0.09734801049595539	1822
ORF1b:T701I	0.01635791877380297	0.0006731715934353425	0.010987774916813561	0.050261146276998694	0.08075784344394385	1823
ORF3a:Y107H	0.01635724180244106	-0.00011014464002381427	0.01296916109956991	-0.006116203501182399	0.09645293116787688	1824
M:N207K	0.016356028720448775	-0.00016163545821480627	0.011494834635835737	-0.01170158254139847	0.09711122909128031	1825
ORF1b:V1811F	0.01635338721972697	-1.9943767701384558e-05	0.012504295081777632	-0.0012213419571514776	0.09784552554118946	1826
S:E702V	0.016351866290510476	1.151867596356833e-05	0.01209306377786017	0.0007437807429564003	0.09717286403411339	1827
ORF1a:R3880G	0.01635178544881461	1.8389360802463437e-05	0.013296662799074207	0.0009723972452800874	0.0966851221351172	1828
ORF10:Q29STOP	0.01635001208095452	0.00018597934937768907	0.013160858200887703	0.01021433069723098	0.09700763872015647	1829
ORF3a:W128C	0.016349534781628556	0.0001094207917456292	0.011124263697784263	0.008334122667244155	0.09673114803742226	1830
ORF1a:Q2034L	0.016349499973705824	7.608173812716519e-05	0.011784540461145547	0.005153723643398095	0.09685635308181584	1831
ORF1a:C3059G	0.0163494396855627	0.00011181659193273198	0.012768285125554309	0.0065222463579798495	0.09730187444157841	1832
M:D215N	0.016347445665191567	1.3367854578492532e-05	0.0128234348241648	0.0007860231623899745	0.09832807678221803	1833
ORF1a:K3832N	0.016346577121744976	4.371470041296126e-06	0.007857215632407493	0.0006715208669958993	0.09738104188099861	1834
ORF1a:E1413D	0.016346373062386354	5.3036299550317336e-05	0.011936761569746953	0.003547246261966657	0.09755801889643821	1835
E:L73F	0.0163463621291541	3.173539516098527e-05	0.011780930748073942	0.0020615391405914654	0.09492981456476939	1836
ORF1a:G963C	0.016345999653132538	9.864804934812797e-05	0.013522862054123262	0.005168575843301456	0.09774962683302374	1837
ORF1a:R2115I	0.01634308959790479	0.00039378619380338456	0.013325514734319862	0.02084419498351189	0.0947257373271634	1838
ORF1a:A385V	0.016342440197528313	-7.812062866252996e-05	0.011624299948268323	-0.005423849348568196	0.09670871293853756	1839
S:G446V	0.01633874405683997	2.2570380145889328e-05	0.009651793403553578	0.0023177498417739383	0.09778023461251886	1840
ORF1a:T3032I	0.016335649818783753	-0.00020666141068306242	0.012688775396862926	-0.011992983335497025	0.09592755978488895	1841
ORF1a:A566T	0.01633557143129482	-0.00024341166154612205	0.013782951310073456	-0.011892672038241828	0.09561930687365634	1842
ORF9b:K4N	0.016335125721403658	0.0003762160723890883	0.013446392527799127	0.019287957623914723	0.09436535332062901	1843
N:N8Y	0.01633507114462307	0.0005981562117779659	0.015849771644022546	0.02233581804598262	0.09431399006648987	1844
ORF1a:L1748M	0.016333880853317388	5.233678083244103e-06	0.011528787975311483	0.0003835922805492724	0.09869879336796764	1845
ORF1a:K322N	0.016328865115122163	0.000851683272691697	0.010973686849127846	0.05795484899774406	0.06989268639504671	1846
ORF9b:A57V	0.0163270888084153	0.00015965946914741407	0.011892896247812595	0.01057804752883643	0.09623303565954605	1847
ORF1a:T3487A	0.01632571218917849	7.670852752550222e-06	0.013474363227801578	0.0004061706449463204	0.09804761580828814	1848
ORF3a:Y156C	0.016325613339770773	-0.00017942284431207318	0.011339749780502322	-0.013391544908227117	0.09705981832814016	1849
ORF1a:H2357Y	0.016325586107016066	-0.00019305445648160456	0.011997466509419859	-0.012669710571867837	0.09637591085211561	1850
ORF9b:S6T	0.016325514950023476	-0.00021262193483752984	0.012658120970430236	-0.012412017486534543	0.09592732523077978	1851
ORF1b:M2322I	0.016325508354677935	-0.00026398396878907324	0.013068628933809423	-0.014210120131429011	0.0948436100807735	1852
ORF1b:Y1192C	0.016322580614774165	2.3149129639005807e-05	0.011245505039800171	0.0017254461250694635	0.09707215182791781	1853
ORF1a:A3529V	0.016321425069614127	-3.453295809077035e-05	0.010758684760856887	-0.002820799225662361	0.09719586702673655	1854
ORF1a:V3917I	0.016317501675794672	-0.00022587884562258792	0.013092550441115965	-0.012520652886907454	0.09668366493931138	1855
ORF1a:Q501K	0.0163161793834538	-0.0004106442255542276	0.013043764798482946	-0.022487526904379943	0.09391842153932421	1856
ORF1b:M1573I	0.016314504034487417	0.000523677840574612	0.010134584285536175	0.04639437656613789	0.0834940903900449	1857
ORF1b:A1798S	0.016311773585213758	-5.1164446120911236e-05	0.008714706202263419	-0.006258315457379764	0.0961805782820423	1858
ORF1a:A3220S	0.01631130171817005	5.371200113040034e-05	0.011369839922876135	0.0038073292328125938	0.09565110107016617	1859
ORF7a:E95Q	0.01630854354694281	5.556955854477668e-05	0.013635280951134133	0.0027872002273277774	0.09652778467066624	1860
ORF1a:L4037F	0.01630845138031328	3.928128155377313e-05	0.012380499465761785	0.0023929179055926226	0.09660024378447603	1861
ORF1a:T708I	0.01630732743403762	5.2297973242663175e-05	0.010528894643116484	0.0046519999479634816	0.09919470528931555	1862
ORF1a:V1291I	0.016307229686127852	-4.572159519133338e-05	0.013405220498874377	-0.0024095475173272016	0.097286008020586	1863
ORF1a:T4161I	0.01630714658209121	8.444422737017617e-05	0.01305065502922087	0.004769932118314149	0.09797119231821223	1864
ORF1b:P909S	0.01630400395127664	0.00010223199319335502	0.011839348520770326	0.006865047906681649	0.09677929828737793	1865
ORF1a:S984I	0.0163039819935787	3.1459145775257965e-05	0.010862487070849348	0.0024791272203572258	0.09639698750266423	1866
ORF1a:T1168N	0.016302326484950277	-7.664991367379913e-05	0.011731270031028857	-0.005287241449396825	0.09729100161150334	1867
E:S68F	0.016300180055311843	-0.0001855220555795907	0.011827646510163272	-0.012819137811358584	0.09749020790464234	1868
S:M153I	0.016300027503562818	-0.00038792310150403416	0.01350721169493705	-0.01976144053534519	0.0943990879000812	1869
ORF1a:A876T	0.016299675830794672	2.070644738733162e-05	0.010968466561796425	0.0016259576518338223	0.09718242488810695	1870
S:K356R	0.016299237489528096	0.000721460907387684	0.012864299222574545	0.04051988818931024	0.08764649394173779	1871
ORF1b:G1824C	0.016298868650013097	0.0005981060433260796	0.011471216038058098	0.04264295254138428	0.08711442478338692	1872
ORF1a:D953N	0.016297814889576975	-0.00012001403614143765	0.010754961550465876	-0.010016594210854804	0.09774884103432523	1873
S:V1177I	0.016297134849910664	-0.0005919502680273215	0.011377900659710682	-0.04230719775083463	0.08653046656616487	1874
ORF1a:M585V	0.01629713069936492	-2.0290033737718965e-05	0.012441811643391754	-0.0012030438269528424	0.09579642359492946	1875
N:R195I	0.01629636092801965	0.00035394037046701076	0.011986698349855527	0.023254055357948975	0.09437895569027561	1876
ORF14:E42STOP	0.016296312327693848	0.0004121465760794529	0.013189408253258473	0.022593578996684988	0.09505383240490756	1877
ORF7a:E92G	0.01629330562420759	0.00013065143822941165	0.0099611801732909	0.012559989858891908	0.0968646078285647	1878
ORF7a:F54I	0.016293128408587394	0.000146225764633343	0.012387302619686296	0.00885346559315137	0.09598693795592918	1879
ORF7a:K53M	0.016293105100521937	0.00019036852641877888	0.012733348289507278	0.011115436239364852	0.09667292880916238	1880
ORF7a:V93M	0.016293029921944317	0.00023524409430030407	0.013791757343414321	0.011918806204874398	0.09745767552825858	1881
ORF7a:Q94I	0.016293028314224158	0.0002145815366392018	0.013777506524469638	0.010790634691139236	0.09711496436749802	1882
ORF9b:H9Q	0.01629169409762144	-2.9806226380798864e-05	0.011950554203905783	-0.0019466637771623986	0.09655908321514674	1883
N:P13T	0.01629169345238099	-5.954918231527986e-05	0.012091530044360354	-0.0038840335301426037	0.09757674518713688	1884
ORF1b:A2585S	0.016290581114028268	-0.00012618730328223937	0.012308192639741512	-0.00786917761676097	0.09688266367788324	1885
ORF1b:K2200N	0.016289911980132587	0.0004959491030621595	0.01060764068926574	0.03961622092811731	0.08624627191082893	1886
ORF1a:I659L	0.016287242537821548	0.00025134567747101	0.011623226967107545	0.01740575878810586	0.09516872484551597	1887
ORF1b:A941V	0.016283543445959434	-0.0001005805126006377	0.01224089078291253	-0.0062993550954438034	0.09667155838055208	1888
ORF1a:V1046M	0.01628330587248792	4.266309288287867e-05	0.010096089939661369	0.004078643356435592	0.098631986741191	1889
ORF1b:R2308C	0.01628269028812925	-0.00025849742048437817	0.011119466938327797	-0.019676131818139368	0.09502250091591163	1890
N:P162S	0.01628238099174266	-0.0001858443440763022	0.014203621388689702	-0.008789794737155361	0.0972939495757071	1891
ORF1a:K1305N	0.01627951165425337	0.00020719054695591703	0.010949410347742234	0.01569125163263977	0.0940036479822069	1892
S:Y248H	0.01627243417654594	-9.609614312566373e-05	0.012899486407718024	-0.0054293627664863875	0.09681084691242034	1893
ORF1a:T2106I	0.016271643798514816	0.0005278863161060127	0.012872147067756861	0.02875745289294028	0.0906340776016903	1894
ORF3a:K16N	0.01626726141218391	0.00011430662913960666	0.011720132681627308	0.007735883912345431	0.09611035432838257	1895
S:L841F	0.016266622519601287	1.1391418251685618e-05	0.009460020138949024	0.0011885563959813264	0.09662300025807342	1896
ORF1b:D2179A	0.016266462495226057	1.9942076838793398e-05	0.011466505609315215	0.0013902951617808677	0.09573136758224689	1897
S:T95N	0.016264845972310083	-9.0878222118775e-05	0.012744989047449423	-0.005259371763332909	0.09681611880072336	1898
ORF1a:S3244L	0.016262458355785214	0.00016170322831873403	0.01214537502373524	0.01040350097407952	0.09687006405140533	1899
ORF1b:V1649I	0.016259290495657868	0.0003270116782500898	0.01136521560843539	0.022959851616248833	0.09246291327919579	1900
ORF3a:A23G	0.016259197271501158	0.0005060228396847736	0.014180739516254488	0.023399993686599476	0.0936132145724899	1901
ORF1a:D1933A	0.016259091678642267	-0.00019974360678231745	0.013472373228219339	-0.010509015027936514	0.097165257324873	1902
ORF1a:V3660L	0.016256540597967273	0.00020599104454707183	0.015123585563075161	0.008323567618959015	0.09578378644473766	1903
ORF7a:A79S	0.016254159241734633	0.0007903804233735284	0.016633398858281436	0.02664943055592812	0.09294844186101597	1904
ORF7a:D51H	0.016253882589070165	0.0004366719599679103	0.012686144022451388	0.025145329927260665	0.09298475780316957	1905
ORF7a:F54C	0.016253852954532504	0.0005200088323426835	0.012967964489681802	0.0284274606338223	0.09165125346702326	1906
ORF7a:L77F	0.01625366134795756	0.0002232863357068839	0.008670159896160712	0.028778925985936454	0.09416434997890188	1907
ORF7a:R78P	0.016253638629324704	0.0004120603046735254	0.012208602879238714	0.026020254836254038	0.09351836828606087	1908
ORF7a:A50V	0.016253622986858653	0.0005271079331491478	0.01388500764400987	0.0250525650968789	0.09245932314620246	1909
ORF1a:V337I	0.0162536126677407	-0.0009277457335834992	0.013485883571166625	-0.045890207899012506	0.08326266904067679	1910
ORF7a:L49P	0.016253606456174335	0.0004049964905244432	0.012871824946687893	0.022833869689056166	0.0939637567851415	1911
ORF7a:N52L	0.016253503059290502	0.0005011196433859445	0.01356728854653647	0.025427714379455593	0.09330747187222818	1912
ORF7a:K53N	0.01625333482913499	0.00047462095729288275	0.013302582684943824	0.024633478089233787	0.09267838295374564	1913
ORF7a:T61I	0.016253147193909807	-0.0008371322981495164	0.01264823880431618	-0.04502593578734206	0.0813321564008349	1914
ORF1a:T2068I	0.016249505047452584	0.0001989227073564977	0.011132111267888859	0.01451950598147767	0.0940072521862515	1915
ORF1b:D53G	0.016249477019179635	0.00023449498884557912	0.01196214775483439	0.014890913229714774	0.09417245080371978	1916
ORF7a:C23F	0.016246374349423685	0.0009177523473766311	0.013225922073396675	0.04671061216806715	0.08224416270538158	1917
S:K150T	0.016242134028686243	0.0005822615310226191	0.010600816917208964	0.04560088154726461	0.0821471086863746	1918
ORF1a:L104I	0.016242051170459345	0.0005670338951509024	0.010273978820394438	0.04799811148514585	0.08159874236296	1919
ORF1b:A2431S	0.01623445347030251	2.7250323946255334e-05	0.010988956569327659	0.0021361048001837346	0.09726991530101978	1920
S:S94F	0.016231820578638097	0.0012747014641008728	0.013238228205623774	0.05643474907571919	0.06816095078596933	1921
ORF1a:V2795I	0.016223358989539412	0.00021425327921789387	0.011752568742914797	0.014467184185981816	0.09550064957500155	1922
ORF7a:Q62H	0.01622317767638022	0.0003023030413200032	0.013241566416416339	0.016202371290644276	0.0956030037662559	1923
ORF1b:T1621I	0.016221953802442124	-7.789777918799125e-05	0.011963115928860554	-0.005254147586403829	0.09811157518688321	1924
ORF1a:M598K	0.016218232384617046	-5.965909680390909e-06	0.013340413940287012	-0.0003076928599961157	0.09580484693413624	1925
ORF1a:N3484H	0.01621782910831229	0.00015201676909149155	0.013247253521955025	0.008057285604517824	0.0961130510485126	1926
ORF3a:G172D	0.01621767542463259	6.7972132834076676e-06	0.013961081691529355	0.0003215571804218074	0.0960241213572616	1927
ORF1b:D870Y	0.016217365654637914	-5.607935121103137e-06	0.012437926582997073	-0.000338436819849828	0.09662348145283696	1928
ORF8:V5A	0.016217310046065542	-1.5690973939550516e-06	0.012922970730633192	-8.699774671110427e-05	0.09622573520968566	1929
ORF1a:D1229N	0.01621707979165989	-2.229012288571218e-05	0.014917433687496892	-0.0009357527368821021	0.09664926774305943	1930
S:S1252F	0.016214328768255598	-0.00027282271790338787	0.008475089918498317	-0.03527148234381042	0.08973077698703015	1931
ORF1a:R1464W	0.01621187047780315	6.32896594104694e-05	0.010611710815760683	0.005159505955440912	0.09567538781459128	1932
ORF1a:N1898S	0.016211646057636225	6.793721161326495e-05	0.012681387155385056	0.003828776206746918	0.09512564709067889	1933
N:H145Y	0.01620659543523993	-0.0002597615488086578	0.013432162218401305	-0.013695024040844888	0.09658249244564324	1934
ORF1a:L3930F	0.016204618264088772	-0.001180847935564646	0.012162195850425045	-0.05846845078435704	0.06304393403182602	1935
S:Q23H	0.016202708746904836	9.019730443555815e-05	0.010608110301193296	0.007468119284117932	0.09624073647313762	1936
ORF1a:P2018S	0.01620255315568656	9.647042999624133e-05	0.012013950060437964	0.006079240051833738	0.09517947437923181	1937
ORF1a:A1268V	0.016200995410135016	0.0002530669888499609	0.011520107483297865	0.01724814310155768	0.09355267327679326	1938
ORF1b:P255S	0.01620090244128294	0.00034421427529415376	0.01295104801895925	0.01916296536879434	0.09474786278455832	1939
ORF1a:G465V	0.016197366154772085	-0.0004488810402562053	0.013120087511928478	-0.024418306610807856	0.09369433432602019	1940
ORF3a:A33S	0.01619368924529172	0.0001932298540536363	0.011747401593035769	0.013013860050456313	0.09553758174151408	1941
ORF1b:I1002V	0.01619276161972482	0.0002236294872902663	0.01281851315486165	0.012577623335197704	0.09532138397775156	1942
ORF9b:R32C	0.01618458017658514	0.0003908623559294879	0.011824499087508227	0.025874833261215008	0.09271741227272721	1943
N:A35V	0.01618444039623714	0.00032548378880805495	0.01061785192459575	0.027413936244525892	0.09355663957107342	1944
ORF1a:P4337S	0.016183636014389748	3.8346778995315724e-05	0.012347540102126072	0.0023581893518768307	0.09680072251971474	1945
ORF1a:A2330S	0.016183441826457447	5.6957831384619654e-05	0.013581739730101034	0.002752751058439798	0.09438029329897428	1946
ORF1a:V3107G	0.01618337623867218	6.954543174719556e-05	0.014510179658463448	0.0031340365989692347	0.09735776656663256	1947
ORF1a:A3686V	0.01617562450045747	-0.0001637721036106061	0.013007874008996806	-0.008974636903666433	0.09588154740032427	1948
ORF8:T26I	0.01617534713313314	-7.408892549058526e-05	0.013548997056242207	-0.003753653796120062	0.09636845527711704	1949
ORF1a:A3529T	0.01617214139469501	0.0003564075764381078	0.012501403239941455	0.019930844654050612	0.09137592947309876	1950
ORF1b:A2268V	0.01617085657925014	-0.0002233858862747536	0.012386485253242922	-0.013281039703714935	0.09459499088877539	1951
ORF1a:I2790T	0.016169599814597587	0.0009584588284731829	0.015930613176526588	0.034832131728345817	0.08968330024330476	1952
ORF1a:P1862L	0.01616751217647165	-3.4432136333079434e-05	0.011121229376185125	-0.002618949929187142	0.0969567646384168	1953
ORF1a:S1102G	0.016166425000399318	6.669925581691743e-05	0.009871269707547906	0.006148121660836096	0.09457534503975723	1954
ORF1a:F3271Y	0.016165257331832526	3.689031622591025e-05	0.01147191935205618	0.002635420601097579	0.09692741655883287	1955
ORF1a:L631F	0.016164105436902183	-4.595546934828333e-05	0.012164498084647242	-0.0028768683400618683	0.0962043235855187	1956
ORF1a:T1429I	0.016164035782658577	-7.148424768778522e-05	0.012507725138314258	-0.0040884440129147935	0.09450466431968789	1957
ORF1a:P885L	0.016163621524635834	0.0006297871482364844	0.014093614517390968	0.02913168049826626	0.09141989657181962	1958
ORF1a:K634Q	0.016163464533746123	0.00043531267478702436	0.01143273819711055	0.02959360739791719	0.08957071346421448	1959
ORF1a:P1220S	0.016162686990096577	8.814605556747517e-05	0.01161611770369884	0.006136155878635919	0.09672709244255691	1960
ORF1a:R542C	0.016162435418317793	0.00013110083728949898	0.013752881642235442	0.006454346559942487	0.09628603304714796	1961
ORF1a:Y3723C	0.016159406608064805	9.868563954025223e-05	0.011028761344308491	0.007544249030431431	0.09613732523345146	1962
S:N641S	0.016159113404191554	0.00012214384431280743	0.013594929053578246	0.006204793060604343	0.09670081720302111	1963
ORF1a:P1010L	0.016158567668965895	0.0008719650612857858	0.013324614414650778	0.04407242916010053	0.08408250434382675	1964
S:D979E	0.016158092171693946	0.0008240533375464466	0.012953356638195447	0.04436967547682673	0.08427465266330758	1965
S:D253A	0.016157132126515088	0.000822976534030049	0.013224101834416297	0.04252298878239239	0.0852210908823087	1966
E:V62F	0.01615456935612132	-0.0007961145242114067	0.012578294408173644	-0.0442613356428058	0.0828994467522581	1967
ORF14:S4L	0.016150731744802967	-0.0007616835244076152	0.010462509014823545	-0.054279496153598936	0.06996976922557269	1968
ORF1b:P218L	0.01614912929663897	-0.0005460989881266972	0.00526061049952975	-0.03624454120049387	0.023299115231518938	1969
ORF1b:K2063R	0.016147300688001104	7.861289889688295e-05	0.012321955263794213	0.004831388431215977	0.09647919656340956	1970
ORF1a:A3357V	0.016146005851124003	6.188041428893388e-05	0.009040987372316024	0.006591549380963945	0.09308012035828309	1971
ORF1b:I1539T	0.01614413764390326	8.142568436101626e-05	0.01106777350373767	0.006211006865776095	0.09646593775148736	1972
ORF1a:L3338I	0.016136365157014256	0.00018728143532327528	0.011556310967339388	0.0125501118348734	0.09377734929410977	1973
ORF6:M19I	0.016135973309281376	6.975560023102914e-07	0.01062578822715606	5.7668565113839144e-05	0.0966142334488223	1974
S:T1116N	0.016135692782782214	-4.2843406200022514e-05	0.012638263000408921	-0.0024254942250129283	0.0950619441631973	1975
ORF1a:A516V	0.01611553346210852	0.00014599207834745922	0.012207431527805786	0.009148814178231575	0.09620958933161433	1976
ORF1a:K2761N	0.016115201828700645	0.0003399027533727985	0.010958423812280965	0.025293097738262754	0.09113102602396418	1977
ORF1a:N3212T	0.016112632026289528	-8.425213043367367e-05	0.01163849585666529	-0.005783131786380236	0.09625357546465155	1978
ORF1a:P1692S	0.01611260535280467	-4.2679716157300674e-05	0.011815787725085408	-0.002830418117663129	0.0961816187481209	1979
N:D128N	0.01611170729966124	-0.000278939274550583	0.012124184789532987	-0.017569361286057704	0.0946305866072957	1980
ORF1a:D992N	0.016111550560634142	-0.000295795571260569	0.013005635045423706	-0.01599922681152252	0.09432756957875739	1981
ORF1b:A2623S	0.01611147292834011	-0.00027622388823461615	0.013528734445219215	-0.013499070110463217	0.09362703826861023	1982
ORF3a:V163I	0.01610896508118546	9.823117470506606e-05	0.012022081988761873	0.006343968038052762	0.09640770983473312	1983
ORF1a:V3593I	0.0161053418899885	0.00014172302513378967	0.011936590521183777	0.009294292025194651	0.09622376077127957	1984
ORF1b:P970L	0.016100588000050643	-3.1485902785230084e-05	0.011404727755197979	-0.0022208002370385465	0.0957561071859487	1985
ORF1a:K290N	0.01609950165618588	4.0588522540726026e-05	0.01005200361183176	0.003666625630214889	0.09547018839498982	1986
ORF1a:A2344V	0.016095769665268576	0.00018390257800188757	0.013377155253572894	0.009123981940426395	0.09379026993863519	1987
ORF1a:A1812V	0.016095414112518493	0.0004231669197120135	0.010930773807758159	0.03228300223190417	0.08992565309759054	1988
ORF1a:M3934I	0.016094702762239545	7.361022125821488e-05	0.009630182768291817	0.00722887006945295	0.09516207840329124	1989
ORF1a:M315I	0.0160946282739019	0.000142828503611516	0.010386543632683227	0.012414377749384538	0.0960437542808839	1990
ORF1a:K120N	0.016094041829726374	0.0001311289291605285	0.00959350828761895	0.012942960868693678	0.09443752939909285	1991
ORF3a:V225F	0.016093066984745753	0.0004884057724066777	0.011529004087084573	0.03310834721060957	0.08905239691166435	1992
ORF1b:V1092G	0.01609146617428524	0.000846879866713457	0.012737174238983554	0.04544894714935242	0.08172805576480814	1993
ORF7b:C41F	0.016091352209298485	0.00011388737256801026	0.012528913984737605	0.006766086993594687	0.09633716800706418	1994
ORF1b:L2580I	0.016091209082052315	0.0008658992021658817	0.012825818145713482	0.04643290339782591	0.08188657864445777	1995
S:E309Q	0.0160896434776318	-7.308676242933871e-06	0.014453242197292868	-0.0003137074439543577	0.09469041120904986	1996
S:D111N	0.016085952041947956	8.453519635547211e-06	0.009874107293739652	0.0008139411156837442	0.09688585735460342	1997
ORF1a:T2181I	0.016085786134411462	0.0002213443677011362	0.010981342003942296	0.017401838007768226	0.09582099987318651	1998
ORF7a:S37F	0.016083806846133072	0.0001482644322081899	0.01210719931156735	0.009322338714776215	0.09555716929989941	1999
[truncated: 976 more rows]
